# Supplementary material for: Associations between plasma proteins and psychological wellbeing: evidence from over 20 years of the English Longitudinal Study of Ageing
Source: medRxiv. 2025 Dec 3:2025.02.05.25321715. Originally published 2025 Feb 6. Preprint. [Version 4] doi: 10.1101/2025.02.05.25321715 (PMC11838684; doi:10.1101/2025.02.05.25321715)
Supplement: Supplement 2 [file media-2.xlsx]

## Sheet: Content
Supplementary Table content
Supplementary Table 1. Full list of Olink proteins assayed in ELSA.
Supplementary Table 2. Cross-sectional associations between protein concentration and eudaimonic wellbeing at protein measurement at wave 4 using linear regressions, after minimal adjustments.
Supplementary Table 3. Cross-sectional associations between protein concentration and hedonic wellbeing at protein measurement at wave 4 using linear regressions, after minimal adjustments.
Supplementary Table 4. Cross-sectional associations between protein concentration and life satisfaction at protein measurement at wave 4 using linear regressions, after minimal adjustments.
Supplementary Table 5. Cross-sectional associations between protein concentration and depressive symptoms at protein measurement at wave 4 using linear regressions, after minimal adjustments.
Supplementary Table 6. Cross-sectional associations between protein concentration and eudaimonic wellbeing at protein measurement at wave 4 using linear regressions, after full adjustments.
Supplementary Table 7. Cross-sectional associations between protein concentration and hedonic wellbeing at protein measurement at wave 4 using linear regressions, after full adjustments.
Supplementary Table 8. Cross-sectional associations between protein concentration and life satisfaction at protein measurement wave 4 using linear regressions, after full adjustments.
Supplementary Table 9. Cross-sectional associations between protein concentration and depressive symptoms at protein measurement at wave 4 using linear regressions, after full adjustments.
Supplementary Table 10. Cross-sectional associations between protein concentration and depression at protein measurement at wave 4 using linear regressions, after full adjustments.
Supplementary Table 11. Cross-sectional associations between protein concentration and eudaimonic wellbeing at protein measurement at wave 4 using linear regressions, after full adjustments and body mass index.
Supplementary Table 12. Cross-sectional associations between protein concentration and hedonic wellbeing at protein measurement at wave 4 using linear regressions, after full adjustments and body mass index.
Supplementary Table 13. Cross-sectional associations between protein concentration and life satisfaction at protein measurement at wave 4 using linear regressions, after full adjustments and body mass index.
Supplementary Table 14. Cross-sectional associations between protein concentration and depressive symptoms at protein measurement at wave 4 using linear regressions, after full adjustments and body mass index.
Supplementary Table 15. Cross-sectional associations between protein concentration and eudaimonic wellbeing with interaction by sex at protein measurement at wave 4 using linear regressions, after full adjustments.
Supplementary Table 16. Cross-sectional associations between protein concentration and hedonic wellbeing with interaction by sex at protein measurement at wave 4 using linear regressions, after full adjustments.
Supplementary Table 17. Cross-sectional associations between protein concentration and life satisfaction with interaction by sex at protein measurement at wave 4 using linear regressions, after full adjustments.
Supplementary Table 18. Cross-sectional associations between protein concentration and depressive symptoms with interaction by sex at protein measurement at wave 4 using linear regressions, after full adjustments.
Supplementary Table 19. Longitudinal asociations between protein concentration associated with eudaimonic wellbeing after protein measurement from linear mixed effect regressions, after minimal adjustments.
Supplementary Table 20. Longitudinal asociations between protein concentration associated with hedonic wellbeing after protein measurement from linear mixed effect regressions, after minimal adjustments.
Supplementary Table 21. Longitudinal asociations between protein concentration associated with life satisfaction after protein measurement from linear mixed effect regressions, after minimal adjustments.
Supplementary Table 22. Longitudinal asociations between protein concentration associated with depressive symptoms after protein measurement from linear mixed effect regressions, after minimal adjustments.
Supplementary Table 23. Longitudinal asociations between protein concentration associated with eudaimonic wellbeing after protein measurement from linear mixed effect regressions, after full adjustments.
Supplementary Table 24. Longitudinal asociations between protein concentration associated with hedonic wellbeing after protein measurement from linear mixed effect regressions, after full adjustments.
Supplementary Table 25. Longitudinal asociations between protein concentration associated with life satisfaction after protein measurement from linear mixed effect regressions, after full adjustments.
Supplementary Table 26. Longitudinal asociations between protein concentration associated with depressive symptoms after protein measurement from linear mixed effect regressions, after full adjustments.
Supplementary Table 27. Longitudinal asociations between protein concentration associated with depression after protein measurement from mixed effect logistic regressions, after full adjustments.
Supplementary Table 28. Longitudinal asociations between protein concentration associated with eudaimonic wellbeing after protein measurement from linear mixed effect regressions, after full adjustments and body mass index.
Supplementary Table 29. Longitudinal asociations between protein concentration associated with hedonic wellbeing after protein measurement from linear mixed effect regressions, after full adjustments and body mass index.
Supplementary Table 30. Longitudinal asociations between protein concentration associated with life satisfaction after protein measurement from linear mixed effect regressions, after full adjustments and body mass index.
Supplementary Table 31. Longitudinal asociations between protein concentration associated with depressive symptoms after protein measurement from linear mixed effect regressions, after full adjustments and body mass index.
Supplementary Table 32. Longitudinal associations between protein concentration and eudaimonic wellbeing with interaction by sex after protein measurement from linear mixed effect regressions, after full adjustments.
Supplementary Table 33. Longitudinal associations between protein concentration and hedonic wellbeing with interaction by sex after protein measurement from linear mixed effect regressions, after full adjustments.
Supplementary Table 34. Longitudinal associations between protein concentration and life satisfaction with interaction by sex after protein measurement from linear mixed effect regressions, after full adjustments
Supplementary Table 35. Longitudinal associations between protein concentration and depressive symptoms with interaction by sex after protein measurement from linear mixed effect regressions, after full adjustments
Supplementary Table 36. Longitudinal associations between protein concentration and eudaimonic welleing after protein measurement from linear mixed effect regressions, after full adjustments, using 5-fold cross-validation.
Supplementary Table 37. Longitudinal associations between protein concentration and hedonic wellbeing after protein measurement from linear mixed effect regressions, after full adjustments, using 5-fold cross-validation.
Supplementary Table 38. Longitudinal associations between protein concentration and life satisfaction after protein measurement from linear mixed effect regressions, after full adjustments, using 5-fold cross-validation.
Supplementary Table 39. Longitudinal associations between protein concentration and depressive symptoms after protein measurement from linear mixed effect regressions, after full adjustments, using 5-fold cross-validation.
Supplementary Table 40. Longitudinal asociations between protein concentration associated with eudaimonic wellbeing before protein measurement from linear mixed effect regressions, after minimal adjustments.
Supplementary Table 41. Longitudinal asociations between protein concentration associated with hedonic wellbeing before protein measurement from linear mixed effect regressions, after minimal adjustments.
Supplementary Table 42. Longitudinal asociations between protein concentration associated with life satisfaction before protein measurement from linear mixed effect regressions, after minimal adjustments.
Supplementary Table 43. Longitudinal asociations between protein concentration associated with depressive symptoms before protein measurement from linear mixed effect regressions, after minimal adjustments.
Supplementary Table 44. Longitudinal asociations between protein concentration associated with eudaimonic wellbeing before protein measurement from linear mixed effect regressions, after full adjustments.
Supplementary Table 45. Longitudinal asociations between protein concentration associated with hedonic wellbeing before protein measurement from linear mixed effect regressions, after full adjustments.
Supplementary Table 46. Longitudinal asociations between protein concentration associated with life satisfaction before protein measurement from linear mixed effect regressions, after full adjustments.
Supplementary Table 47. Longitudinal asociations between protein concentration associated with depressive symptoms before protein measurement from linear mixed effect regressions, after full adjustments.
Supplementary Table 48. Longitudinal asociations between protein concentration associated with depression before protein measurement from mixed effect logistic regressions, after full adjustments.
Supplementary Table 49. Longitudinal asociations between protein concentration associated with eudaimonic wellbeing before protein measurement from linear mixed effect regressions, after full adjustments and body mass index.
Supplementary Table 50. Longitudinal asociations between protein concentration associated with hedonic wellbeing before protein measurement from linear mixed effect regressions, after full adjustments and body mass index.
Supplementary Table 51. Longitudinal asociations between protein concentration associated with life satisfaction before protein measurement from linear mixed effect regressions, after full adjustments and body mass index.
Supplementary Table 52. Longitudinal asociations between protein concentration associated with depressive symptoms before protein measurement from linear mixed effect regressions, after full adjustments and body mass index.
Supplementary Table 53. Longitudinal associations between protein concentration and eudaimonic wellbeing with interaction by sex before protein measurement from linear mixed effect regressions, after full adjustments.
Supplementary Table 54. Longitudinal associations between protein concentration and hedonic wellbeing with interaction by sex before protein measurement from linear mixed effect regressions, after full adjustments.
Supplementary Table 55. Longitudinal associations between protein concentration and life satisfaction with interaction by sex before protein measurement from linear mixed effect regressions, after full adjustments.
Supplementary Table 56. Longitudinal associations between protein concentration and depressive symptoms with interaction by sex before protein measurement from linear mixed effect regressions, after full adjustments.
Supplementary Table 57. Longitudinal associations between protein concentration and eudaimonic welleing before protein measurement from linear mixed effect regressions, after full adjustments, using 5-fold cross-validation.
Supplementary Table 58. Longitudinal associations between protein concentration and hedonic welleing before protein measurement from linear mixed effect regressions, after full adjustments, using 5-fold cross-validation.
Supplementary Table 59. Longitudinal associations between protein concentration and life satisfaction before protein measurement from linear mixed effect regressions, after full adjustments, using 5-fold cross-validation.
Supplementary Table 60. Longitudinal associations between protein concentration and depressive symptoms before protein measurement from linear mixed effect regressions, after full adjustments, using 5-fold cross-validation.
Supplementary Table 61. Enrichment analysis for proteins associated with eudaimonic wellbeing.
Supplementary Table 62. Enrichment analysis for proteins associated with hedonic wellbeing.
Supplementary Table 63. Enrichment analysis for proteins associated with life satisfaction.

## Sheet: ST1
Supplementary Table 1. Full list of Olink proteins assayed in ELSA.
Uniprot ID	Gene	Protein name
Q9BTE6	AARSD1	Alanyl-tRNA editing protein Aarsd1
Q96IU4	ABHD14B	Protein ABHD14B
Q9BYF1	ACE2	Angiotensin-converting enzyme 2
P37023	ACVRL1	Serine/threonine-protein kinase receptor R3
Q13444	ADAM15	Disintegrin and metalloproteinase domain-containing protein 15
Q9P0K1	ADAM22	Disintegrin and metalloproteinase domain-containing protein 22
O75077	ADAM23	Disintegrin and metalloproteinase domain-containing protein 23
Q76LX8	ADAMTS13	A disintegrin and metalloproteinase with thrombospondin motifs 13
O60242	ADGRB3	Adhesion G protein-coupled receptor B3
P35318	ADM	Pro-adrenomedullin
Q15109	AGER	Advanced glycosylation end product-specific receptor
O00253	AGRP	Agouti-related protein
Q96B36	AKT1S1	Proline-rich AKT1 substrate 1
P02760	AMBP	Protein AMBP
Q15389	ANGPT1	Angiopoietin-1
Q9UJ72	ANXA10	Annexin A10
P19801	AOC1	Amiloride-sensitive amine oxidase [copper-containing]
Q9NR71	ASAH2	Neutral ceramidase
P07306	ASGR1	Asialoglycoprotein receptor 1
Q16864	ATP6V1F	V-type proton ATPase subunit F
Q96GW7	BCAN	Brevican core protein
P12644	BMP4	Bone morphogenetic protein 4
P22004	BMP6	Bone morphogenetic protein 6
Q9BWV1	BOC	Brother of CDO
Q10589	BST2	Bone marrow stromal antigen 2
P35218	CA5A	Carbonic anhydrase 5A
Q8N126	CADM3	Cell adhesion molecule 3
Q9Y2V2	CARHSP1	Calcium-regulated heat-stable protein 1
P27352	CBLIF	Cobalamin binding intrinsic factor
Q92583	CCL17	C-C motif chemokine 17
Q9Y4X3	CCL27	C-C motif chemokine 27
P10147	CCL3	C-C motif chemokine 3
P41217	CD200	OX-2 membrane glycoprotein
Q8TD46	CD200R1	Cell surface glycoprotein CD200 receptor 1
Q08708	CD300C	CMRF35-like molecule 6
Q8TDQ1	CD300LF	CMRF35-like molecule 1
Q8IX05	CD302	CD302 antigen
P20138	CD33	Myeloid cell surface antigen CD33
P28907	CD38	ADP-ribosyl cyclase/cyclic ADP-ribose hydrolase 1
P01730	CD4	T-cell surface glycoprotein CD4
P29965	CD40LG	CD40 ligand
P08962	CD63	CD63 antigen
Q9UIB8	CD84	SLAM family member 5
P55291	CDH15	Cadherin-15
Q12864	CDH17	Cadherin-17
P22223	CDH3	Cadherin-3
P55285	CDH6	Cadherin-6
P40198	CEACAM3	Carcinoembryonic antigen-related cell adhesion molecule 3
P31997	CEACAM8	Carcinoembryonic antigen-related cell adhesion molecule 8
Q9Y5P4	CERT1	Ceramide transfer protein
P41208	CETN2	Centrin-2
Q8IUN9	CLEC10A	C-type lectin domain family 10 member A
Q9P126	CLEC1B	C-type lectin domain family 1 member B
O94985	CLSTN1	Calsyntenin-1
O94779	CNTN5	Contactin-5
P48052	CPA2	Carboxypeptidase A2
P14384	CPM	Carboxypeptidase M
P78560	CRADD	Death domain-containing protein CRADD
P52943	CRIP2	Cysteine-rich protein 2
O95727	CRTAM	Cytotoxic and regulatory T-cell molecule
P15509	CSF2RA	Granulocyte-macrophage colony-stimulating factor receptor subunit alpha
P09919	CSF3	Granulocyte colony-stimulating factor
Q16619	CTF1	Cardiotrophin-1
Q99895	CTRC	Chymotrypsin-C
P53634	CTSC	Dipeptidyl peptidase 1
P07711	CTSL	Cathepsin L1
P25774	CTSS	Cathepsin S
P09341	CXCL1	Growth-regulated alpha protein
P07585	DCN	Decorin
Q08345	DDR1	Epithelial discoidin domain-containing receptor 1
Q16698	DECR1
O15263	DEFB4A_DEFB4B	Beta-defensin 4A
O94907	DKK1	Dickkopf-related protein 1
Q9UBT3	DKK4	Dickkopf-related protein 4
P16444	DPEP1	Dipeptidase 1
Q9H4A9	DPEP2	Dipeptidase 2
Q8NBI3	DRAXIN	Draxin
P32926	DSG3	Desmoglein-3
P51452	DUSP3	Dual specificity protein phosphatase 3
Q14213_Q8NEV9	EBI3_IL27	Interleukin-27
P42892	ECE1	Endothelin-converting enzyme 1
Q9HAV5	EDA2R	Tumor necrosis factor receptor superfamily member 27
P52798	EFNA4	Ephrin-A4
P23588	EIF4B	Eukaryotic translation initiation factor 4B
Q5JZY3	EPHA10	Ephrin type-A receptor 10
O15197	EPHB6	Ephrin type-B receptor 6
O14944	EREG	Proepiregulin
P15311	EZR	Ezrin
P25116	F2R	Proteinase-activated receptor 1
P13726	F3	Tissue factor
P12104	FABP2	Fatty acid-binding protein
P51161	FABP6	Gastrotropin
P24071	FCAR	Immunoglobulin alpha Fc receptor
P31994	FCGR2B	Low affinity immunoglobulin gamma Fc region receptor II-b
Q96LA5	FCRL2	Fc receptor-like protein 2
Q9NSA1	FGF21	Fibroblast growth factor 21
Q9GZV9	FGF23	Fibroblast growth factor 23
P21802	FGFR2	Fibroblast growth factor receptor 2
P49789	FHIT	Bis(5'-adenosyl)-triphosphatase
Q13451	FKBP5	Peptidyl-prolyl cis-trans isomerase FKBP5
Q9Y680	FKBP7	Peptidyl-prolyl cis-trans isomerase FKBP7
O43155	FLRT2	Leucine-rich repeat transmembrane protein FLRT2
Q92765	FRZB	Secreted frizzled-related protein 3
P19883	FST	Follistatin
Q9BYC5	FUT8	Alpha-(1
P32456	GBP2	Guanylate-binding protein 2
Q9UK05	GDF2	Growth/differentiation factor 2
P39905	GDNF	Glial cell line-derived neurotrophic factor
P56159	GFRA1	GDNF family receptor alpha-1
O60609	GFRA3	GDNF family receptor alpha-3
P36269	GGT5	Glutathione hydrolase 5 proenzyme
P01241	GH1	Somatotropin
Q04760	GLO1	Lactoylglutathione lyase
P78333	GPC5	Glypican-5
Q14956	GPNMB	Transmembrane glycoprotein NMB
P09211	GSTP1	Glutathione S-transferase P
P12544	GZMA	Granzyme A
Q16775	HAGH	Hydroxyacylglutathione hydrolase
Q9UJM8	HAO1	Hydroxyacid oxidase 1
Q96D42	HAVCR1	Hepatitis A virus cellular receptor 1
Q99075	HBEGF	Proheparin-binding EGF-like growth factor
P09601	HMOX1	Heme oxygenase 1
P30519	HMOX2	Heme oxygenase 2
P14625	HSP90B1	Endoplasmin
P04792	HSPB1	Heat shock protein beta-1
P35475	IDUA	Alpha-L-iduronidase
P13284	IFI30	Gamma-interferon-inducible lysosomal thiol reductase
Q8IU54	IFNL1	Interferon lambda-1
Q9Y6K9	IKBKG	NF-kappa-B essential modulator
Q9UKS7	IKZF2	Zinc finger protein Helios
P29459_P29460	IL12A_IL12B	Interleukin-12
P40933	IL15	Interleukin-15
Q14005	IL16	Pro-interleukin-16
Q8TAD2	IL17D	Interleukin-17D
Q14116	IL18	Interleukin-18
Q9HB29	IL1RL2	Interleukin-1 receptor-like 2
P18510	IL1RN	Interleukin-1 receptor antagonist protein
P24001	IL32	Interleukin-32
P26951	IL3RA	Interleukin-3 receptor subunit alpha
P24394	IL4R	Interleukin-4 receptor subunit alpha
Q01344	IL5RA	Interleukin-5 receptor subunit alpha
P05231	IL6	Interleukin-6
Q9H0C8	ILKAP	Integrin-linked kinase-associated serine/threonine phosphatase 2C
P29218	IMPA1	Inositol monophosphatase 1
Q9UK53	ING1	Inhibitor of growth protein 1
Q6UXK2	ISLR2	Immunoglobulin superfamily containing leucine-rich repeat protein 2
Q9UKP3	ITGB1BP2	Integrin beta-1-binding protein 2
P57087	JAM2	Junctional adhesion molecule B
Q96EK5	KIFBP	KIF-binding protein
P43628	KIR2DL3	Killer cell immunoglobulin-like receptor 2DL3
Q6UWL6	KIRREL2	Kin of IRRE-like protein 2
P21583	KITLG	Kit ligand
Q86Z14	KLB	Beta-klotho
Q16719	KYNU	Kynureninase
Q6ISS4	LAIR2	Leukocyte-associated immunoglobulin-like receptor 2
O43561	LAT	Linker for activation of T-cells family member 1
Q6UX15	LAYN	Layilin
P41159	LEP	Leptin
P48357	LEPR	Leptin receptor
O00214	LGALS8	Galectin-8
O00182	LGALS9	Galectin-9
P06858	LPL	Lipoprotein lipase
P30533	LRPAP1	Alpha-2-macroglobulin receptor-associated protein
Q9NS15	LTBP3	Latent-transforming growth factor beta-binding protein 3
Q9BS40	LXN	Latexin
Q9Y6D9	MAD1L1	Mitotic spindle assembly checkpoint protein MAD1
P55145	MANF	Mesencephalic astrocyte-derived neurotrophic factor
P10636	MAPT	Microtubule-associated protein tau
Q9UEW3	MARCO	Macrophage receptor MARCO
O15232	MATN3	Matrilin-3
Q8NFP4	MDGA1	MAM domain-containing glycosylphosphatidylinositol anchor protein 1
Q12866	MERTK	Tyrosine-protein kinase Mer
P08473	MME	Neprilysin
P39900	MMP12	Macrophage metalloelastase
P09237	MMP7	Matrilysin
P21757	MSR1	Macrophage scavenger receptor types I and II
O14793	MSTN	Growth/differentiation factor 8
P41227	NAA10	N-alpha-acetyltransferase 10
Q02083	NAAA	N-acylethanolamine-hydrolyzing acid amidase
P41271	NBL1	Neuroblastoma suppressor of tumorigenicity 1
O14594	NCAN	Neurocan core protein
Q92597	NDRG1	Protein NDRG1
P07196	NEFL	Neurofilament light polypeptide
P01138	NGF	Beta-nerve growth factor
Q9HAN9	NMNAT1	Nicotinamide/nicotinic acid mononucleotide adenylyltransferase 1
P06748	NPM1	Nucleophosmin
P16860	NPPB	Natriuretic peptides B
Q92823	NRCAM	Neuronal cell adhesion molecule
O60462	NRP2	Neuropilin-2
Q16620	NTRK2	BDNF/NT-3 growth factors receptor
Q16288	NTRK3	NT-3 growth factor receptor
P58417	NXPH1	Neurexophilin-1
P78380	OLR1	Oxidized low-density lipoprotein receptor 1
Q8IYS5	OSCAR	Osteoclast-associated immunoglobulin-like receptor
P09466	PAEP	Glycodelin
Q13219	PAPPA	Pappalysin-1
P09874	PARP1	Poly [ADP-ribose] polymerase 1
Q9BQ51	PDCD1LG2	Programmed cell death 1 ligand 2
P01127	PDGFB	Platelet-derived growth factor subunit B
P16234	PDGFRA	Platelet-derived growth factor receptor alpha
Q9UHV9	PFDN2	Prefoldin subunit 2
P49763	PGF	Placenta growth factor
Q8TCT1	PHOSPHO1	Phosphoethanolamine/phosphocholine phosphatase
P01833	PIGR	Polymeric immunoglobulin receptor
O15496	PLA2G10	Group 10 secretory phospholipase A2
O43157	PLXNB1	Plexin-B1
Q9ULL4	PLXNB3	Plexin-B3
Q15126	PMVK	Phosphomevalonate kinase
P63098	PPP3R1	Calcineurin subunit B type 1
P51888	PRELP	Prolargin
Q9BQR3	PRSS27	Serine protease 27
Q16651	PRSS8	Prostasin
Q9NRG1	PRTFDC1	Phosphoribosyltransferase domain-containing protein 1
Q2VWP7	PRTG	Protogenin
P11464	PSG1	Pregnancy-specific beta-1-glycoprotein 1
Q06323	PSME1	Proteasome activator complex subunit 1
P18031	PTPN1	Tyrosine-protein phosphatase non-receptor type 1
Q03393	PTS	6-pyruvoyl tetrahydrobiopterin synthase
P26022	PTX3	Pentraxin-related protein PTX3
P15151	PVR	Poliovirus receptor
Q9H477	RBKS	Ribokinase
P00797	REN	Renin
Q96B86	RGMA	Repulsive guidance molecule A
Q6NW40	RGMB	RGM domain family member B
Q96EP0	RNF31	E3 ubiquitin-protein ligase RNF31
Q9HCK4	ROBO2	Roundabout homolog 2
P23443	RPS6KB1	Ribosomal protein S6 kinase beta-1
Q2MKA7	RSPO1	R-spondin-1
Q6ZMJ2	SCARA5	Scavenger receptor class A member 5
Q14108	SCARB2	Lysosome membrane protein 2
Q96GP6	SCARF2	Scavenger receptor class F member 2
Q14242	SELPLG	P-selectin glycoprotein ligand 1
Q8IW75	SERPINA12	Serpin A12
Q8N474	SFRP1	Secreted frizzled-related protein 1
Q9BZZ2	SIGLEC1	Sialoadhesin
Q9Y336	SIGLEC9	Sialic acid-binding Ig-like lectin 9
Q9NQ25	SLAMF7	SLAM family member 7
Q9H4F8	SMOC1	SPARC-related modular calcium-binding protein 1
Q9H3U7	SMOC2	SPARC-related modular calcium-binding protein 2
P17405	SMPD1	Sphingomyelin phosphodiesterase
O76070	SNCG	Gamma-synuclein
P04179	SOD2	Superoxide dismutase [Mn]
Q99523	SORT1	Sortilin
Q08629	SPOCK1	Testican-1
Q9BUD6	SPON2	Spondin-2
P12931	SRC	Proto-oncogene tyrosine-protein kinase Src
P37108	SRP14	Signal recognition particle 14 kDa protein
Q13043	STK4	Serine/threonine-protein kinase 4
Q99426	TBCB	Tubulin-folding cofactor B
P13385	TDGF1	Teratocarcinoma-derived growth factor 1
Q02763	TEK	Angiopoietin-1 receptor
P21980	TGM2	Protein-glutamine gamma-glutamyltransferase 2
P07204	THBD	Thrombomodulin
P35442	THBS2	Thrombospondin-2
P40225	THPO	Thrombopoietin
P04216	THY1	Thy-1 membrane glycoprotein
Q9H3S3	TMPRSS5	Transmembrane protease serine 5
O00220	TNFRSF10A	Tumor necrosis factor receptor superfamily member 10A
O14763	TNFRSF10B	Tumor necrosis factor receptor superfamily member 10B
Q9Y6Q6	TNFRSF11A	Tumor necrosis factor receptor superfamily member 11A
Q9NP84	TNFRSF12A	Tumor necrosis factor receptor superfamily member 12A
O14836	TNFRSF13B	Tumor necrosis factor receptor superfamily member 13B
Q96RJ3	TNFRSF13C	Tumor necrosis factor receptor superfamily member 13C
O75509	TNFRSF21	Tumor necrosis factor receptor superfamily member 21
Q92752	TNR	Tenascin-R
Q9BW30	TPPP3	Tubulin polymerization-promoting protein family member 3
Q969M7	UBE2F	NEDD8-conjugating enzyme UBE2F
Q9BZM5	ULBP2	UL16-binding protein 2
O95185	UNC5C	Netrin receptor UNC5C
O43915	VEGFD	Vascular endothelial growth factor D
Q96IQ7	VSIG2	V-set and immunoglobulin domain-containing protein 2
Q6UX27	VSTM1	V-set and transmembrane domain-containing protein 1
Q2TAL6	VWC2	Brorin
Q96NZ8	WFIKKN1	WAP
O00308	WWP2	NEDD4-like E3 ubiquitin-protein ligase WWP2
P47992	XCL1	Lymphotactin

## Sheet: ST2
Supplementary Table 2. Cross-sectional associations between protein concentration and eudaimonic wellbeing at protein measurement at wave 4 using linear regressions, after minimal adjustments.
Protein	Coefficient (β)	Standard error (se)	Uncorrected P value (p)	FDR corrected P value (pfdr)
NMNAT1	-0.00494875	0.00269783	0.0666939	1
NRP2	-0.00105173	0.00267995	0.694757	1
MAPT	-0.00586891	0.0027001	0.0298078	1
CADM3	-0.00478942	0.00248023	0.0535649	1
GDNF	-0.00665403	0.00268271	0.013176	1
UNC5C	-0.0115105	0.00249993	4.29672e-06	0.00118589
VWC2	-0.0069578	0.00253795	0.00614922	1
Siglec.9	-0.0049981	0.00269061	0.0633144	1
CLM.6	-0.00741	0.00263532	0.00495599	1
EZR	-0.00357648	0.00269521	0.184609	1
SMOC2	-0.00488722	0.00252293	0.0528172	1
NBL1	0.00486927	0.00265234	0.0664721	1
EFNA4	-0.0121621	0.00259511	2.89255e-06	0.000798343
SCARB2	-0.010797	0.00252837	2.00746e-05	0.00554059
NCAN	0.00755162	0.00265603	0.00449413	1
PRTG	-0.00045149	0.00267633	0.866045	1
ROBO2	-0.00317831	0.00262243	0.225611	1
CRTAM	-0.00320264	0.00257979	0.214533	1
RGMA	0.00453413	0.00268081	0.0908704	1
PLXNB3	0.00154661	0.00268929	0.565263	1
CPA2	-0.00459326	0.00268722	0.0874912	1
CD38	-0.00300514	0.00261504	0.250567	1
SMPD1	-0.00749452	0.00261756	0.00422102	1
MSR1	-0.0105527	0.00253463	3.21647e-05	0.00887744
Alpha.2.MRAP	-0.00146907	0.00269808	0.586144	1
sFRP.3	-0.000918167	0.00262117	0.726145	1
EPHB6	-0.00694885	0.00260045	0.00757376	1
RGMB	-0.00273563	0.00263509	0.299274	1
SIGLEC1	-0.00931109	0.00260496	0.000356175	0.0983043
CNTN5	0.00537553	0.00259852	0.0386539	1
ADAM.22	-0.00577116	0.00260341	0.0267076	1
CLEC1B	-0.00025026	0.00269126	0.925917	1
ADAM.23	-0.00269744	0.00264092	0.30714	1
MATN3	-0.00198949	0.00262242	0.448119	1
RSPO1	-0.00127318	0.002602	0.624656	1
HAGH	-0.00285854	0.00270116	0.290014	1
LXN	-0.00247445	0.00270407	0.360215	1
gal.8	-0.00406417	0.00270201	0.132645	1
BCAN	0.0119096	0.00261627	5.50457e-06	0.00151926
LAYN	-0.0105839	0.00241083	1.16871e-05	0.00322565
NEP	-0.00557463	0.0026518	0.035612	1
GDF.8	0.00659665	0.00258415	0.0107333	1
THY.1	-0.0069165	0.0025698	0.00715059	1
WFIKKN1	0.00301536	0.00255553	0.238113	1
TMPRSS5	0.000518629	0.00265764	0.84529	1
CDH3	-0.00398162	0.0026513	0.133256	1
GFR.alpha.1	-0.013602	0.00247814	4.35649e-08	1.20239e-05
GM.CSF.R.alpha	-0.00055307	0.00269504	0.837415	1
Beta.NGF	0.00386683	0.00269489	0.151419	1
SCARA5	-0.00572202	0.00261917	0.0289846	1
CD200	-0.000796391	0.00262339	0.761472	1
NTRK2	0.000777589	0.00267441	0.77126	1
GZMA	-0.00296806	0.00268768	0.269534	1
G.CSF	-0.00122188	0.0027109	0.652215	1
DRAXIN	-0.00369903	0.00258031	0.151793	1
SCARF2	-0.0054481	0.00239218	0.0228235	1
GDNFR.alpha.3	-0.0039064	0.00258771	0.131244	1
PVR	-0.00219369	0.00268745	0.414403	1
TNFRSF12A	-0.0101991	0.00249702	4.52326e-05	0.0124842
SKR3	-0.0113443	0.00253145	7.67299e-06	0.00211774
FLRT2	-0.00571292	0.00265086	0.0312255	1
CPM	-0.00583794	0.00266616	0.0286205	1
CLEC10A	-0.0014569	0.0026811	0.586895	1
GCP5	0.000801491	0.00267892	0.764818	1
BMP.4	-0.00225863	0.00268726	0.400693	1
FcRL2	-0.000527836	0.00268653	0.844251	1
MDGA1	-0.00300963	0.00263871	0.254135	1
IL.5R.alpha	-0.00412023	0.002648	0.119811	1
PDGF.R.alpha	-0.00585533	0.00262631	0.0258494	1
CTSC	-0.00171577	0.00271254	0.527084	1
CDH6	-0.00340596	0.00267154	0.202433	1
DDR1	-0.0028243	0.00267132	0.290467	1
JAM.B	-0.00659558	0.00251734	0.00883223	1
CTSS	-0.00706392	0.00269982	0.00892632	1
N.CDase	-0.00115357	0.00268796	0.667835	1
NAAA	-0.00289037	0.0027003	0.284524	1
N2DL.2	-0.00560347	0.0025694	0.0292657	1
PLXNB1	-0.00342688	0.00269861	0.204223	1
TNFRSF21	-0.00462054	0.0026207	0.0779784	1
CLM.1	-0.00541672	0.00267169	0.0426979	1
SPOCK1	0.00736115	0.00270253	0.00648813	1
IL12	-0.00296022	0.00261889	0.258419	1
Dkk.4	-0.00721614	0.00254029	0.00452972	1
EDA2R	-0.0129461	0.00208011	5.47331e-10	1.51063e-07
LAT	-0.000646517	0.00267946	0.809348	1
NTRK3	0.00566143	0.0026745	0.0343512	1
LAIR.2	-0.00718149	0.00268092	0.00742714	1
MANF	0.00288289	0.00270069	0.285842	1
TN.R	0.00527694	0.00266183	0.0475127	1
CD200R1	-5.40332e-05	0.00269035	0.983978	1
Nr.CAM	0.00116185	0.00268056	0.664729	1
KYNU	-0.00245959	0.00267273	0.357509	1
BMP.6	-0.00261585	0.00267104	0.327486	1
ANGPT1	0.00540286	0.0026927	0.0448872	1
ADM	-0.00736671	0.00268015	0.00601766	1
CD40.L	0.00284543	0.00267885	0.288232	1
SLAMF7	-0.00263785	0.00266563	0.322454	1
PGF	-0.00970173	0.00245563	7.95372e-05	0.0219523
ADAM.TS13	-0.000180015	0.00268524	0.946555	1
BOC	0.00199344	0.00269644	0.459788	1
IL.4RA	-0.00794704	0.00264044	0.00263473	0.727186
SRC	-0.00488318	0.00270601	0.0712346	1
IL.1ra	-0.00630827	0.00269243	0.0191908	1
IL6	-0.00496	0.00271605	0.0679147	1
TNFRSF10A	-0.0179412	0.00253795	1.89853e-12	5.23994e-10
STK4	-0.00318597	0.00270038	0.238157	1
IDUA	-0.00340658	0.00269787	0.20679	1
TNFRSF11A	-0.0138831	0.00254098	5.01471e-08	1.38406e-05
PAR.1	-0.00463386	0.00269115	0.0851855	1
TRAIL.R2	-0.0124618	0.00260781	1.84278e-06	0.000508606
PRSS27	-0.00361263	0.00270037	0.181047	1
TIE2	-0.00143692	0.0026991	0.594506	1
TF	-0.00142256	0.00264857	0.591231	1
IL1RL2	-0.000202999	0.00263157	0.938517	1
PDGF.subunit.B	0.00633412	0.00270258	0.0191516	1
IL.27	-0.000194784	0.00262766	0.940913	1
IL.17D	0.00056655	0.00264254	0.830252	1
CXCL1	-0.00620709	0.00268431	0.0208198	1
LOX.1	-0.00395782	0.00268751	0.140936	1
Gal.9	-0.0116005	0.00263135	1.07417e-05	0.0029647
GIF	-0.0014498	0.00269468	0.590599	1
SCF	0.00538122	0.00267579	0.0443993	1
IL18	-0.00487887	0.00264335	0.065024	1
FGF.21	-0.00948812	0.00266197	0.000370032	0.102129
PIgR	-0.0051537	0.00268298	0.0548334	1
RAGE	-0.00439658	0.00266384	0.0989438	1
SOD2	-0.000646602	0.00269416	0.810344	1
CTRC	0.00602303	0.00267286	0.0243001	1
FGF.23	-0.0137875	0.00260714	1.3157e-07	3.63133e-05
SPON2	-0.00629531	0.00260411	0.0156843	1
GH	0.00203148	0.00252197	0.420583	1
FS	-0.00363343	0.00266614	0.173038	1
GLO1	-0.0028107	0.00267431	0.293337	1
CD84	0.00231107	0.00268288	0.389073	1
PAPPA	-0.00391142	0.00254	0.123675	1
SERPINA12	0.000116143	0.00267085	0.965317	1
REN	-0.00892812	0.00252265	0.000406981	0.112327
DECR1	-0.00141855	0.00267756	0.596291	1
MERTK	-0.00660576	0.00260288	0.0111994	1
KIM1	-0.0162061	0.00250922	1.21381e-10	3.35012e-08
THBS2	-0.0091527	0.00268076	0.000647488	0.178707
TM	-0.00621108	0.00266661	0.019909	1
VSIG2	-0.011087	0.00255281	1.44806e-05	0.00399664
AMBP	-0.0124837	0.00259716	1.60414e-06	0.000442742
PRELP	0.000682125	0.00264657	0.796624	1
HO.1	0.00347654	0.00267586	0.19396	1
XCL1	-0.00338456	0.00266797	0.204678	1
IL16	-0.00344262	0.0026874	0.200277	1
SORT1	-0.0040105	0.0026924	0.136436	1
CEACAM8	-0.00574423	0.00269381	0.0330502	1
PTX3	-0.00358267	0.00269408	0.183668	1
PSGL.1	-0.00252869	0.00269768	0.348645	1
CCL17	-0.00675587	0.00268414	0.011885	1
CCL3	-0.00155716	0.00269788	0.563858	1
MMP7	-0.00962007	0.00250719	0.000126914	0.0350282
IgG.Fc.receptor.II.b	-0.00454686	0.00269919	0.0921757	1
ITGB1BP2	-0.00491034	0.00269143	0.0681779	1
DCN	0.000273649	0.00244915	0.911043	1
Dkk.1	-0.000577229	0.00267508	0.829173	1
LPL	0.00105658	0.00260026	0.684523	1
PRSS8	-0.00909502	0.00253693	0.000341951	0.0943784
AGRP	-0.00346988	0.00267421	0.194539	1
HB.EGF	-0.00325204	0.0027064	0.229601	1
GDF.2	-0.000176375	0.00263526	0.946642	1
FABP2	0.00170254	0.00269616	0.52778	1
THPO	0.000255323	0.00270317	0.924755	1
MARCO	-0.000809476	0.00267963	0.762606	1
GT	0.000329411	0.00268664	0.902423	1
BNP	-0.00778528	0.00248233	0.00172633	0.476466
MMP12	-0.0114966	0.00247925	3.67186e-06	0.00101343
ACE2	-0.00960709	0.00256268	0.000180739	0.049884
PD.L2	-0.00591121	0.00269141	0.0281392	1
CTSL1	-0.00984783	0.00259329	0.000148877	0.04109
hOSCAR	-0.00891591	0.00264461	0.000756722	0.208855
TNFRSF13B	-0.006154	0.00263244	0.0194603	1
TGM2	-0.00236071	0.00270361	0.382636	1
LEP	-0.00684987	0.00232636	0.00325812	0.899242
CA5A	-0.00673927	0.0026695	0.0116321	1
HSP.27	0.00319654	0.00269081	0.234942	1
CD4	-0.006547	0.00268697	0.0148802	1
NEMO	-0.00113634	0.0026908	0.67283	1
VEGFD	-0.00203003	0.00267956	0.448747	1
PARP.1	-0.00308473	0.00269444	0.252354	1
HAOX1	-0.00379957	0.00261637	0.146534	1
AARSD1	-0.00597761	0.00266948	0.0252075	1
ABHD14B	-0.000185891	0.00267386	0.944579	1
ADAM15	0.000216118	0.00269164	0.93601	1
ADGRB3	0.00408831	0.00266671	0.12535	1
AKT1S1	-0.000418323	0.00268948	0.876405	1
ANXA10	-0.00873496	0.00260725	0.000816554	0.225369
AOC1	-0.00844212	0.00271778	0.00191106	0.527453
ASGR1	-0.0161423	0.00257221	3.94173e-10	1.08792e-07
ATP6V1F	-0.00299121	0.00266206	0.261247	1
BST2	-0.00222058	0.00268311	0.407951	1
CARHSP1	-0.00359743	0.00265926	0.176216	1
CCL27	0.00328295	0.00270439	0.22486	1
CD302	-0.0107421	0.00262505	4.37729e-05	0.0120813
CD33	-0.000284669	0.00271407	0.916472	1
CD63	0.00091297	0.00268923	0.734262	1
CDH15	-0.000336733	0.00248084	0.89204	1
CDH17	0.00160402	0.00266741	0.547656	1
CEACAM3	-0.00123113	0.00266912	0.644651	1
CETN2	-0.00214913	0.00266414	0.419904	1
CLSTN1	0.00138064	0.00269092	0.607933	1
COL4A3BP	-0.00199315	0.00268119	0.457303	1
CRADD	0.00290189	0.00266361	0.276033	1
CRIP2	0.00141604	0.0026697	0.595863	1
CTF1	-0.00097484	0.00268317	0.716392	1
DEFB4A	-0.00656339	0.00259075	0.011343	1
DPEP1	0.00166058	0.00265804	0.532188	1
DPEP2	0.00010321	0.00268924	0.969388	1
DSG3	-0.00330747	0.00265535	0.213006	1
DUSP3	-2.19617e-05	0.0027914	0.993723	1
ECE1	0.00269915	0.00267065	0.312249	1
EIF4B	-0.000951579	0.00265567	0.720128	1
EPHA10	-0.00168463	0.00273402	0.537823	1
EREG	0.00292476	0.00267042	0.273492	1
FCAR	-0.00706555	0.00267924	0.00840032	1
FGFR2	-0.00774261	0.00264301	0.00341908	0.943665
FHIT	4.13906e-06	0.00269411	0.998774	1
FKBP5	-0.00136706	0.00270263	0.613014	1
FKBP7	-0.00213963	0.00266484	0.422083	1
FUT8	-5.98058e-05	0.00271622	0.982435	1
GBP2	-0.00629867	0.00269599	0.0195354	1
GGT5	-0.00382653	0.0026796	0.153381	1
GPNMB	0.00156211	0.00269483	0.562177	1
GSTP1	-1.22777e-05	0.00268002	0.996345	1
HMOX2	-0.00213955	0.0026712	0.423207	1
HSP90B1	-0.000649388	0.00275437	0.813629	1
IFI30	-0.00331453	0.00268041	0.216333	1
IFNL1	-0.00569929	0.00266025	0.0322359	1
IKZF2	0.0006918	0.00272226	0.799413	1
IL15	-0.00813219	0.00270133	0.00262872	0.725527
IL32	0.00613767	0.00263751	0.0200226	1
IL3RA	-0.00131391	0.00257483	0.609883	1
ILKAP	-0.00193195	0.0026758	0.47034	1
IMPA1	-0.00306039	0.00268001	0.253566	1
ING1	-0.00494525	0.00267542	0.064635	1
ISLR2	0.00311059	0.00269867	0.249143	1
KIF1BP	-0.00347409	0.00267893	0.194785	1
KIR2DL3	-0.00462873	0.00266394	0.0823843	1
KIRREL2	-0.00440474	0.00265932	0.09775	1
KLB	-0.0017762	0.00274995	0.518389	1
LEPR	0.00561058	0.00263594	0.0333712	1
LTBP3	-0.00503286	0.00266683	0.0592214	1
MAD1L1	-0.00337057	0.00267578	0.207883	1
NAA10	-0.00153922	0.00268721	0.566824	1
NDRG1	-0.00134173	0.0026936	0.618435	1
NEFL	-0.00594606	0.00216617	0.006085	1
NPM1	-0.00106975	0.00268255	0.690081	1
NXPH1	-0.000807899	0.00265929	0.761297	1
PAEP	-0.00819757	0.00266734	0.00213449	0.589119
PFDN2	-0.00114708	0.00269764	0.670708	1
PHOSPHO1	-0.00523966	0.0025879	0.042982	1
PLA2G10	-0.00445579	0.00261766	0.0888125	1
PMVK	0.00350383	0.00263255	0.183293	1
PPP3R1	-0.00286836	0.00267074	0.282905	1
PRTFDC1	-0.00144342	0.00271168	0.594557	1
PSG1	-0.00368544	0.00263452	0.161937	1
PSME1	-0.00228167	0.00266973	0.39281	1
PTPN1	-0.000924431	0.00269876	0.731967	1
PTS	-0.00310408	0.00267473	0.245921	1
RBKS	-0.00197086	0.0026747	0.461265	1
RNF31	-0.00152491	0.00270641	0.573171	1
RPS6KB1	-0.00348147	0.00267113	0.19254	1
SFRP1	-0.00730597	0.00254067	0.00405868	1
SMOC1	-0.00268506	0.00262057	0.305624	1
SNCG	-0.00535767	0.00257256	0.0373632	1
SRP14	-0.002387	0.00269625	0.376059	1
TBCB	0.00245427	0.00267493	0.358944	1
TDGF1	-0.00252579	0.00270704	0.350867	1
TNFRSF13C	-0.00154132	0.00270823	0.569311	1
TPPP3	0.00045653	0.00269128	0.865309	1
UBE2F	0.00572131	0.00269488	0.0338263	1
VSTM1	-0.00487445	0.00268758	0.0698168	1
WWP2	-0.00041665	0.00264973	0.875063	1

## Sheet: ST3
Supplementary Table 3. Cross-sectional associations between protein concentration and hedonic wellbeing at protein measurement at wave 4 using linear regressions, after minimal adjustments.
Protein	Coefficient (β)	Standard error (se)	Uncorrected P value (p)	FDR corrected P value (pfdr)
NMNAT1	-0.0260987	0.0101473	0.0101558	1
NRP2	-0.0120242	0.0100831	0.233149	1
MAPT	-0.0316093	0.0101532	0.00186657	0.515173
CADM3	-0.032335	0.00932165	0.00052955	0.146156
GDNF	-0.0229599	0.010097	0.0230351	1
UNC5C	-0.0437595	0.00940704	3.42194e-06	0.000944454
VWC2	-0.0336967	0.00954349	0.00041995	0.115906
Siglec.9	-0.0191246	0.010125	0.0590012	1
CLM.6	-0.0334261	0.00991189	0.000754082	0.208127
EZR	-0.017232	0.0101408	0.0893624	1
SMOC2	-0.0319527	0.00948317	0.000762061	0.210329
NBL1	0.00775637	0.00998542	0.437351	1
EFNA4	-0.044411	0.00976777	5.64819e-06	0.0015589
SCARB2	-0.0447178	0.00950905	2.67471e-06	0.000738219
NCAN	0.00566423	0.010007	0.571414	1
PRTG	-0.0120579	0.0100693	0.231202	1
ROBO2	-0.0240339	0.00986187	0.0148606	1
CRTAM	-0.0120793	0.00970815	0.213498	1
RGMA	-0.000902273	0.0100928	0.928771	1
PLXNB3	-0.000877066	0.0101208	0.930947	1
CPA2	-0.0155075	0.0101133	0.125282	1
CD38	-0.0170974	0.00983825	0.0823313	1
SMPD1	-0.0289704	0.00984963	0.00329181	0.90854
MSR1	-0.0394205	0.00953862	3.67525e-05	0.0101437
Alpha.2.MRAP	-0.0107321	0.0101521	0.290528	1
sFRP.3	-0.00481472	0.00986374	0.625495	1
EPHB6	-0.0403665	0.00977108	3.69913e-05	0.0102096
RGMB	-0.0219441	0.00991046	0.0268816	1
SIGLEC1	-0.0346268	0.00980337	0.000417948	0.115354
CNTN5	0.0102325	0.00978344	0.295685	1
ADAM.22	-0.027885	0.00979226	0.00443192	1
CLEC1B	0.000617038	0.0101277	0.951422	1
ADAM.23	-0.0160215	0.00993585	0.106952	1
MATN3	-0.0249634	0.00985978	0.0113931	1
RSPO1	-0.0129123	0.00978951	0.187263	1
HAGH	-0.00811678	0.0101657	0.424668	1
LXN	-0.00982559	0.0101757	0.33432	1
gal.8	-0.00717649	0.0101709	0.480493	1
BCAN	0.0166649	0.00987242	0.0915009	1
LAYN	-0.0383282	0.00907435	2.46803e-05	0.00681175
NEP	-0.023957	0.00997711	0.0163972	1
GDF.8	0.0173182	0.00972959	0.0751772	1
THY.1	-0.0357748	0.00966103	0.000216598	0.0597812
WFIKKN1	-0.00646318	0.00961829	0.501652	1
TMPRSS5	-0.0011677	0.0100012	0.90706	1
CDH3	-0.0279976	0.00996869	0.00500604	1
GFR.alpha.1	-0.0493031	0.00932878	1.33946e-07	3.69692e-05
GM.CSF.R.alpha	-0.00229501	0.0101419	0.820989	1
Beta.NGF	0.00467333	0.0101442	0.645052	1
SCARA5	-0.031662	0.00984799	0.00131686	0.363454
CD200	-0.0226941	0.00986437	0.0214762	1
NTRK2	-0.0116672	0.0100623	0.246337	1
GZMA	-0.0200238	0.01011	0.0477206	1
G.CSF	0.008392	0.0102008	0.410752	1
DRAXIN	-0.020226	0.00970673	0.0372645	1
SCARF2	-0.0292025	0.00899481	0.00117977	0.325616
GDNFR.alpha.3	-0.0248393	0.00973168	0.010743	1
PVR	-0.0160971	0.0101104	0.111453	1
TNFRSF12A	-0.0465878	0.00938531	7.26399e-07	0.000200486
SKR3	-0.0477125	0.00951895	5.6634e-07	0.00015631
FLRT2	-0.0253469	0.00997285	0.0110811	1
CPM	-0.0297409	0.010027	0.00303822	0.838548
CLEC10A	-0.0171037	0.0100854	0.0900034	1
GCP5	-0.000874051	0.0100813	0.930915	1
BMP.4	-0.0114618	0.0101117	0.257079	1
FcRL2	-0.00270183	0.0101098	0.789295	1
MDGA1	-0.0178793	0.00992697	0.0717823	1
IL.5R.alpha	-0.00632791	0.00996797	0.525588	1
PDGF.R.alpha	-0.0316599	0.00987522	0.00135901	0.375086
CTSC	-0.00420408	0.0102081	0.680485	1
CDH6	-0.0247744	0.0100466	0.0137161	1
DDR1	-0.0196669	0.0100484	0.0504079	1
JAM.B	-0.0364637	0.00946159	0.000118509	0.0327085
CTSS	-0.0243309	0.0101616	0.0167044	1
N.CDase	-0.0235966	0.0101071	0.0196219	1
NAAA	-0.0200858	0.0101574	0.0480737	1
N2DL.2	-0.0324066	0.00965945	0.000802999	0.221628
PLXNB1	-0.0141215	0.0101548	0.164436	1
TNFRSF21	-0.0266081	0.00985582	0.00697547	1
CLM.1	-0.0219414	0.010053	0.0291387	1
SPOCK1	0.00475814	0.0101813	0.640288	1
IL12	-0.0147885	0.00985385	0.133509	1
Dkk.4	-0.0204375	0.00956466	0.0326905	1
EDA2R	-0.0408597	0.00784161	1.99921e-07	5.51782e-05
LAT	-0.00377615	0.0100831	0.708055	1
NTRK3	-0.000368026	0.0100715	0.970853	1
LAIR.2	-0.0220797	0.0100925	0.0287593	1
MANF	-0.000856323	0.0101649	0.932868	1
TN.R	0.008862	0.0100217	0.376612	1
CD200R1	-0.00882955	0.010123	0.383152	1
Nr.CAM	-0.0159116	0.0100839	0.114678	1
KYNU	-0.00301428	0.0100591	0.764458	1
BMP.6	-0.00825873	0.010052	0.411366	1
ANGPT1	0.0027504	0.0101392	0.786206	1
ADM	-0.0172913	0.010093	0.0867709	1
CD40.L	0.00306164	0.0100826	0.761409	1
SLAMF7	-0.000520572	0.0100327	0.958622	1
PGF	-0.0382109	0.00923882	3.62489e-05	0.0100047
ADAM.TS13	0.00251996	0.0101049	0.803083	1
BOC	-0.00958296	0.0101466	0.345011	1
IL.4RA	-0.0290879	0.00993715	0.00344412	0.950577
SRC	-0.0198846	0.0101823	0.0509226	1
IL.1ra	-0.017684	0.0101359	0.0811316	1
IL6	-0.00916345	0.0102249	0.37022	1
TNFRSF10A	-0.0625702	0.00956106	6.91897e-11	1.90964e-08
STK4	-0.0120663	0.0101619	0.235158	1
IDUA	-0.00520244	0.0101546	0.608461	1
TNFRSF11A	-0.0460865	0.00957186	1.54074e-06	0.000425243
PAR.1	-0.0108284	0.0101301	0.285179	1
TRAIL.R2	-0.037619	0.0098259	0.000131325	0.0362458
PRSS27	-0.0173209	0.0101602	0.0883314	1
TIE2	-0.018666	0.0101524	0.0660675	1
TF	-0.0201279	0.00996119	0.0433994	1
IL1RL2	-0.0191853	0.00989735	0.0526579	1
PDGF.subunit.B	0.0227305	0.010171	0.0254961	1
IL.27	0.0040351	0.0098881	0.683244	1
IL.17D	0.00834985	0.00994333	0.401114	1
CXCL1	-0.0155406	0.0101061	0.124209	1
LOX.1	-0.0167339	0.0101127	0.0980727	1
Gal.9	-0.0327501	0.00991514	0.000966746	0.266822
GIF	-0.0148313	0.0101377	0.143566	1
SCF	0.00457991	0.0100754	0.649452	1
IL18	-0.0161226	0.00994854	0.1052	1
FGF.21	-0.0403134	0.0100121	5.79076e-05	0.0159825
PIgR	-0.0236454	0.0100937	0.0192106	1
RAGE	-0.0231194	0.0100205	0.0211053	1
SOD2	-0.00464464	0.0101383	0.646892	1
CTRC	0.00633475	0.0100657	0.529169	1
FGF.23	-0.04471	0.00982196	5.50716e-06	0.00151998
SPON2	-0.0277487	0.00979643	0.00464657	1
GH	0.000441291	0.00949156	0.96292	1
FS	-0.0102916	0.0100344	0.305139	1
GLO1	-0.0193538	0.0100599	0.0544592	1
CD84	-0.00130723	0.0100972	0.896999	1
PAPPA	-0.0284435	0.00954892	0.00291594	0.804799
SERPINA12	-0.0130396	0.0100483	0.194482	1
REN	-0.0412442	0.00948389	1.41033e-05	0.00389252
DECR1	-0.0132	0.0100739	0.190179	1
MERTK	-0.0316039	0.00978911	0.00125688	0.346899
KIM1	-0.0458723	0.00946884	1.32819e-06	0.000366582
THBS2	-0.0167129	0.010102	0.0981378	1
TM	-0.0320562	0.0100275	0.0014028	0.387172
VSIG2	-0.0491483	0.00959585	3.20184e-07	8.83707e-05
AMBP	-0.0423286	0.00978006	1.54967e-05	0.00427708
PRELP	-0.00477438	0.00995923	0.631691	1
HO.1	0.00670796	0.0100716	0.505443	1
XCL1	-0.00490592	0.0100421	0.625205	1
IL16	-0.0176068	0.010111	0.081715	1
SORT1	-0.0207915	0.0101288	0.0401818	1
CEACAM8	-0.0206521	0.0101379	0.0417189	1
PTX3	-0.0167632	0.0101368	0.0982841	1
PSGL.1	-0.00998136	0.0101517	0.325572	1
CCL17	-0.0176284	0.010106	0.0811909	1
CCL3	-0.00252364	0.010153	0.803716	1
MMP7	-0.0406096	0.00942946	1.7062e-05	0.00470911
IgG.Fc.receptor.II.b	-0.0173142	0.0101574	0.0883656	1
ITGB1BP2	-0.0118528	0.0101314	0.242121	1
DCN	-0.00332009	0.00921639	0.718693	1
Dkk.1	-0.00299973	0.0100667	0.765733	1
LPL	-0.00439443	0.00978518	0.653396	1
PRSS8	-0.0398177	0.00954021	3.07576e-05	0.00848909
AGRP	-0.00245108	0.010066	0.807633	1
HB.EGF	-0.00918464	0.0101856	0.367269	1
GDF.2	-0.00359029	0.00991672	0.717342	1
FABP2	0.00110755	0.0101467	0.913087	1
THPO	-0.00386931	0.0101723	0.703689	1
MARCO	-0.0084448	0.0100829	0.402354	1
GT	-0.0108402	0.0101085	0.283628	1
BNP	-0.0262821	0.00934418	0.00494263	1
MMP12	-0.0317512	0.00934403	0.00068691	0.189587
ACE2	-0.0302559	0.00965004	0.00173201	0.478035
PD.L2	-0.0164956	0.0101316	0.103593	1
CTSL1	-0.028056	0.00976822	0.00410295	1
hOSCAR	-0.020953	0.00996269	0.0355293	1
TNFRSF13B	-0.0125388	0.0099122	0.205967	1
TGM2	-0.012824	0.0101729	0.207538	1
LEP	-0.0275618	0.00875281	0.00165365	0.456407
CA5A	-0.0123631	0.0100533	0.218875	1
HSP.27	0.0092234	0.0101269	0.362477	1
CD4	-0.0261274	0.0101104	0.00980319	1
NEMO	-0.00692881	0.0101255	0.493838	1
VEGFD	-0.0123691	0.0100822	0.219977	1
PARP.1	-0.0169311	0.0101373	0.0949798	1
HAOX1	-0.00911329	0.00984773	0.354816	1
AARSD1	-0.0158381	0.0100496	0.115125	1
ABHD14B	0.00381744	0.010062	0.704421	1
ADAM15	-0.0079848	0.0101281	0.430533	1
ADGRB3	-0.00425091	0.0100386	0.671991	1
AKT1S1	-0.00425576	0.0101207	0.674148	1
ANXA10	-0.0163499	0.00982423	0.0961595	1
AOC1	-0.019802	0.0102367	0.0531498	1
ASGR1	-0.0608693	0.00967942	3.63205e-10	1.00245e-07
ATP6V1F	-0.0147623	0.0100164	0.140627	1
BST2	-0.0177259	0.0100933	0.0791466	1
CARHSP1	-0.0162251	0.010006	0.105001	1
CCL27	0.00272064	0.0101792	0.789276	1
CD302	-0.0359741	0.00988378	0.000277184	0.0765029
CD33	-0.00795035	0.0102126	0.436339	1
CD63	0.000706798	0.0101202	0.944325	1
CDH15	-0.00378535	0.00933559	0.685155	1
CDH17	-0.00556572	0.010038	0.579298	1
CEACAM3	-0.0082301	0.0100437	0.4126	1
CETN2	-0.00784317	0.0100257	0.43409	1
CLSTN1	0.00916091	0.0101255	0.365673	1
COL4A3BP	-0.0125762	0.0100882	0.212625	1
CRADD	0.00324953	0.0100253	0.745858	1
CRIP2	0.00294583	0.0100468	0.76938	1
CTF1	-0.00612553	0.0100968	0.544107	1
DEFB4A	-0.00705075	0.00975826	0.470013	1
DPEP1	0.00210464	0.0100032	0.833371	1
DPEP2	0.00185446	0.01012	0.854616	1
DSG3	-0.020816	0.00998825	0.0372331	1
DUSP3	0.00105904	0.0105045	0.919701	1
ECE1	0.00312057	0.0100515	0.756233	1
EIF4B	-0.00562093	0.00999346	0.573841	1
EPHA10	-0.000824545	0.0102892	0.936133	1
EREG	0.00429377	0.0100508	0.669258	1
FCAR	-0.010107	0.0100916	0.31665	1
FGFR2	-0.0354675	0.00993979	0.000364573	0.100622
FHIT	-0.0058508	0.0101379	0.563896	1
FKBP5	-0.00470254	0.0101705	0.643847	1
FKBP7	-0.00401211	0.010029	0.689145	1
FUT8	-0.000970732	0.0102216	0.924345	1
GBP2	-0.0108318	0.0101522	0.286075	1
GGT5	-0.0144058	0.0100838	0.153213	1
GPNMB	-0.00266827	0.0101415	0.792487	1
GSTP1	0.000349947	0.0100854	0.972322	1
HMOX2	-0.0110705	0.0100513	0.270803	1
HSP90B1	0.000108016	0.0103653	0.991686	1
IFI30	-0.00771025	0.0100883	0.444757	1
IFNL1	-0.01246	0.0100156	0.213567	1
IKZF2	-0.000251407	0.0102444	0.980423	1
IL15	-0.0344093	0.0101618	0.000717248	0.19796
IL32	0.0120701	0.0099314	0.224321	1
IL3RA	-0.00228712	0.00968983	0.813422	1
ILKAP	-0.0124321	0.0100679	0.216987	1
IMPA1	-0.00600412	0.0100868	0.55172	1
ING1	-0.0224781	0.0100656	0.0256065	1
ISLR2	-0.00269645	0.0101575	0.790669	1
KIF1BP	-0.0110816	0.010082	0.271785	1
KIR2DL3	-0.0108408	0.0100277	0.27974	1
KIRREL2	-0.0174585	0.010007	0.0811448	1
KLB	0.000173643	0.0103492	0.986614	1
LEPR	0.0134349	0.00992359	0.175882	1
LTBP3	-0.0194636	0.0100354	0.0525276	1
MAD1L1	-0.0140574	0.0100689	0.162773	1
NAA10	-0.0113925	0.010111	0.259932	1
NDRG1	-0.00430081	0.0101366	0.671385	1
NEFL	-0.0279078	0.00814643	0.000620649	0.171299
NPM1	-0.00931148	0.0100938	0.356339	1
NXPH1	-0.00925166	0.0100062	0.355245	1
PAEP	-0.00903322	0.010051	0.368856	1
PFDN2	0.00122362	0.0101519	0.90407	1
PHOSPHO1	-0.0108348	0.00974298	0.266195	1
PLA2G10	-0.00899103	0.00985381	0.361604	1
PMVK	0.003702	0.0099092	0.708732	1
PPP3R1	-0.00487528	0.0100519	0.627701	1
PRTFDC1	-0.010513	0.0102033	0.302919	1
PSG1	-0.0124726	0.0099147	0.208485	1
PSME1	-0.0102217	0.0100462	0.309006	1
PTPN1	-0.013595	0.0101533	0.180672	1
PTS	-0.0149971	0.0100641	0.136279	1
RBKS	-0.0114164	0.0100642	0.256729	1
RNF31	0.0062629	0.0101846	0.538637	1
RPS6KB1	-0.0180237	0.0100496	0.0729886	1
SFRP1	-0.0294639	0.00955916	0.0020715	0.571734
SMOC1	-0.0116081	0.00986113	0.239218	1
SNCG	-0.0225369	0.00967935	0.0199543	1
SRP14	-0.0115232	0.0101457	0.256132	1
TBCB	0.00403089	0.0100673	0.688891	1
TDGF1	-0.00136229	0.0101884	0.89364	1
TNFRSF13C	0.000703779	0.010192	0.944952	1
TPPP3	0.00162356	0.0101277	0.872648	1
UBE2F	0.0175369	0.0101436	0.0839301	1
VSTM1	-0.0178702	0.0101141	0.077344	1
WWP2	-0.0102543	0.00996978	0.303773	1

## Sheet: ST4
Supplementary Table 4. Cross-sectional associations between protein concentration and life satisfaction at protein measurement at wave 4 using linear regressions, after minimal adjustments.
Protein	Coefficient (β)	Standard error (se)	Uncorrected P value (p)	FDR corrected P value (pfdr)
NMNAT1	-0.00621831	0.00288011	0.0309189	1
NRP2	-0.00166147	0.00286151	0.561533	1
MAPT	-0.0043687	0.00288419	0.129944	1
CADM3	-0.00152165	0.00264972	0.565824	1
GDNF	-0.00306325	0.00286675	0.285354	1
UNC5C	-0.00471808	0.00267678	0.0780625	1
VWC2	-0.00493315	0.00271172	0.0689726	1
Siglec.9	-0.00208194	0.00287426	0.468911	1
CLM.6	-0.00444526	0.00281628	0.114567	1
EZR	-0.00460801	0.00287753	0.109391	1
SMOC2	-0.00181036	0.0026953	0.50184	1
NBL1	0.00455237	0.00283245	0.108104	1
EFNA4	-0.00576092	0.0027785	0.0382144	1
SCARB2	-0.00540588	0.00270563	0.0457984	1
NCAN	0.00640656	0.00283735	0.0240154	1
PRTG	0.0024563	0.00285742	0.39006	1
ROBO2	0.00106067	0.00280074	0.704928	1
CRTAM	0.00257394	0.00275492	0.350215	1
RGMA	0.00146234	0.00286366	0.609627	1
PLXNB3	-0.000197451	0.00287172	0.945187	1
CPA2	-0.00144504	0.00287053	0.614714	1
CD38	-0.00297186	0.00279236	0.28728	1
SMPD1	-0.00414627	0.00279755	0.138408	1
MSR1	-0.00574965	0.00271175	0.0340586	1
Alpha.2.MRAP	-0.00283796	0.00288066	0.324611	1
sFRP.3	0.00222086	0.00279862	0.427512	1
EPHB6	-0.00295957	0.00277926	0.287011	1
RGMB	-0.000953876	0.00281411	0.73466	1
SIGLEC1	-0.000492741	0.00278696	0.859675	1
CNTN5	0.00433162	0.00277543	0.118691	1
ADAM.22	-0.0013194	0.00278186	0.635327	1
CLEC1B	0.000370129	0.00287367	0.897524	1
ADAM.23	0.00182435	0.00282019	0.517748	1
MATN3	0.000709392	0.00280039	0.800037	1
RSPO1	-0.00121811	0.00277838	0.661108	1
HAGH	-0.00262385	0.00288437	0.363059	1
LXN	-0.00308517	0.00288721	0.285346	1
gal.8	-0.00426633	0.00288519	0.139317	1
BCAN	0.00633682	0.00280027	0.0237055	1
LAYN	-0.00425204	0.00258077	0.0995342	1
NEP	-0.00407684	0.00283256	0.150167	1
GDF.8	0.00277363	0.00276163	0.315287	1
THY.1	-0.00223658	0.00274675	0.415553	1
WFIKKN1	0.00486189	0.002728	0.0748068	1
TMPRSS5	-0.0022884	0.0028375	0.420022	1
CDH3	-2.63942e-05	0.00283199	0.992564	1
GFR.alpha.1	-0.00597195	0.00265626	0.0246264	1
GM.CSF.R.alpha	-0.00124905	0.00287764	0.66428	1
Beta.NGF	0.00222337	0.00287819	0.439882	1
SCARA5	-0.00445297	0.00279766	0.111554	1
CD200	0.00184998	0.00280105	0.509005	1
NTRK2	0.00441949	0.00285466	0.12168	1
GZMA	-0.00120223	0.0028703	0.675353	1
G.CSF	0.000763787	0.00289471	0.791907	1
DRAXIN	-0.000249063	0.00275606	0.927999	1
SCARF2	-0.00298325	0.00255582	0.2432	1
GDNFR.alpha.3	-0.00438413	0.00276301	0.112672	1
PVR	0.00274233	0.00286949	0.339303	1
TNFRSF12A	-0.00712409	0.00267017	0.00766763	1
SKR3	-0.00744799	0.00270821	0.00598963	1
FLRT2	-0.00298859	0.00283207	0.291381	1
CPM	-0.000217862	0.00284896	0.939049	1
CLEC10A	-0.00122055	0.00286287	0.669891	1
GCP5	0.00402881	0.00285966	0.158978	1
BMP.4	-0.00112365	0.00286964	0.695405	1
FcRL2	0.0044	0.0028676	0.125033	1
MDGA1	0.00100601	0.00281807	0.721127	1
IL.5R.alpha	-0.00145264	0.00282842	0.607575	1
PDGF.R.alpha	-0.00321544	0.0028059	0.251896	1
CTSC	-0.00235665	0.00289627	0.415886	1
CDH6	-0.00289185	0.00285287	0.310819	1
DDR1	0.000588952	0.00285285	0.836458	1
JAM.B	-0.00287685	0.00269032	0.284998	1
CTSS	-0.00509838	0.00288446	0.0772323	1
N.CDase	0.0028389	0.0028698	0.322623	1
NAAA	-0.00400585	0.00288298	0.164781	1
N2DL.2	-0.00295418	0.00274506	0.281926	1
PLXNB1	-0.00230083	0.00288195	0.424721	1
TNFRSF21	-0.00148269	0.00279955	0.596414	1
CLM.1	0.000191621	0.00285458	0.946484	1
SPOCK1	0.00443935	0.00288795	0.124342	1
IL12	0.000990681	0.00279689	0.723206	1
Dkk.4	-0.00405805	0.00271489	0.13508	1
EDA2R	-0.00646888	0.0022314	0.00376823	1
LAT	-9.12629e-05	0.0028611	0.974555	1
NTRK3	0.00397092	0.0028569	0.164641	1
LAIR.2	-0.000391735	0.00286578	0.891281	1
MANF	0.00555564	0.0028826	0.0540292	1
TN.R	0.00790639	0.00284058	0.00541075	1
CD200R1	-0.00132122	0.0028726	0.64559	1
Nr.CAM	0.00742644	0.00285937	0.00944026	1
KYNU	0.000780255	0.00285422	0.784587	1
BMP.6	-0.000687059	0.00285248	0.809676	1
ANGPT1	0.00398981	0.00287613	0.165472	1
ADM	-0.00102357	0.00286507	0.720922	1
CD40.L	0.00323861	0.00286036	0.257617	1
SLAMF7	-0.000351794	0.00284673	0.901657	1
PGF	-0.00566056	0.00262647	0.0312197	1
ADAM.TS13	0.00111833	0.00286718	0.696529	1
BOC	-0.000938195	0.0028794	0.744574	1
IL.4RA	-0.00700828	0.00282065	0.0130183	1
SRC	-0.00273807	0.00289047	0.343568	1
IL.1ra	-0.00521574	0.00287589	0.0698298	1
IL6	-0.00108943	0.00290157	0.707341	1
TNFRSF10A	-0.00673535	0.00272813	0.0136057	1
STK4	-0.00514374	0.00288261	0.0744513	1
IDUA	0.000294552	0.00288143	0.918585	1
TNFRSF11A	-0.00704103	0.00272282	0.0097547	1
PAR.1	-0.00124237	0.00287478	0.665653	1
TRAIL.R2	-0.00681925	0.00279176	0.0146332	1
PRSS27	-0.00197793	0.00288398	0.492867	1
TIE2	-0.000554308	0.00288216	0.8475	1
TF	-0.000695909	0.00282818	0.805649	1
IL1RL2	0.000884378	0.0028099	0.752982	1
PDGF.subunit.B	0.00211466	0.00288795	0.464078	1
IL.27	0.00372271	0.00280501	0.184547	1
IL.17D	0.00100189	0.00282162	0.722555	1
CXCL1	-0.00249622	0.00286827	0.384207	1
LOX.1	-0.00579586	0.00286883	0.0434351	1
Gal.9	-0.00683456	0.00281553	0.0152593	1
GIF	-0.00158576	0.00287732	0.581587	1
SCF	-0.000346796	0.00285892	0.903458	1
IL18	-0.00232121	0.00282369	0.41111	1
FGF.21	-0.00621451	0.00284585	0.0290546	1
PIgR	-0.00348772	0.0028658	0.223687	1
RAGE	-0.00206194	0.00284535	0.468706	1
SOD2	-0.000834648	0.00287676	0.771731	1
CTRC	0.00161527	0.00285611	0.571739	1
FGF.23	-0.00980939	0.00279049	0.000445263	0.122893
SPON2	-0.00189935	0.00278291	0.494969	1
GH	0.00221082	0.0026929	0.411718	1
FS	-0.000835544	0.00284762	0.769221	1
GLO1	-0.00394078	0.00285522	0.167619	1
CD84	0.00298182	0.00286457	0.297985	1
PAPPA	-0.00165537	0.00271299	0.541796	1
SERPINA12	-0.00238111	0.00285158	0.403771	1
REN	-0.0017223	0.00269864	0.523382	1
DECR1	-0.00164616	0.00285901	0.564804	1
MERTK	-0.00573288	0.00278024	0.0392858	1
KIM1	-0.0063491	0.0026941	0.0184987	1
THBS2	-0.000611532	0.00286756	0.831139	1
TM	-0.00272435	0.00284932	0.339073	1
VSIG2	-0.0066908	0.0027312	0.0143473	1
AMBP	-0.00569172	0.00278122	0.0407891	1
PRELP	0.0027084	0.00282558	0.337867	1
HO.1	0.00247029	0.00285764	0.387404	1
XCL1	-0.0018406	0.00284932	0.518339	1
IL16	-0.00495865	0.00286895	0.084014	1
SORT1	-0.00171619	0.00287571	0.550691	1
CEACAM8	-0.00614317	0.00287639	0.0327764	1
PTX3	-0.00510269	0.00287608	0.0761265	1
PSGL.1	0.000254779	0.00288092	0.929535	1
CCL17	-0.00517082	0.00286742	0.0714337	1
CCL3	-0.000159249	0.00288089	0.955921	1
MMP7	-0.00720388	0.0026802	0.00722866	1
IgG.Fc.receptor.II.b	-0.00046381	0.00288338	0.872217	1
ITGB1BP2	-0.00217492	0.00287507	0.44942	1
DCN	0.00335873	0.00261449	0.199003	1
Dkk.1	0.000848476	0.00285637	0.76645	1
LPL	-0.000827779	0.00277654	0.76562	1
PRSS8	-0.00658096	0.00271177	0.0152858	1
AGRP	0.0020734	0.00285597	0.467899	1
HB.EGF	0.000787958	0.00289044	0.785172	1
GDF.2	0.00110377	0.00281381	0.694885	1
FABP2	-0.000624366	0.00287906	0.828328	1
THPO	-0.00130719	0.0028863	0.650655	1
MARCO	-0.000636739	0.00286127	0.82391	1
GT	0.000366485	0.00286874	0.898354	1
BNP	-0.00551723	0.00265282	0.0376254	1
MMP12	-0.00660395	0.00265349	0.0128679	1
ACE2	-0.00312047	0.00274173	0.255146	1
PD.L2	-0.00129333	0.00287587	0.652944	1
CTSL1	-0.00450377	0.00277407	0.104574	1
hOSCAR	-0.00601399	0.00282682	0.0334554	1
TNFRSF13B	-0.000369903	0.00281322	0.895398	1
TGM2	-0.0024588	0.00288688	0.394434	1
LEP	-0.000526376	0.00248733	0.832414	1
CA5A	0.000872294	0.00285318	0.759833	1
HSP.27	0.00101808	0.00287376	0.723162	1
CD4	-0.00464541	0.00287055	0.105695	1
NEMO	-0.00277832	0.00287284	0.333568	1
VEGFD	-0.00370666	0.0028607	0.195164	1
PARP.1	-0.00232696	0.00287735	0.418738	1
HAOX1	-0.00108966	0.00279454	0.696617	1
AARSD1	-0.00395566	0.00285177	0.165509	1
ABHD14B	-0.00176104	0.00285493	0.537382	1
ADAM15	0.00212661	0.00287384	0.45936	1
ADGRB3	0.00397352	0.00284763	0.162998	1
AKT1S1	-0.00136494	0.00287168	0.634596	1
ANXA10	-0.00556758	0.00278705	0.0458365	1
AOC1	-0.00329517	0.00290571	0.256865	1
ASGR1	-0.00845948	0.00275913	0.00218729	0.603691
ATP6V1F	-0.00446602	0.00284197	0.116175	1
BST2	-0.000812319	0.00286524	0.776805	1
CARHSP1	-0.00154192	0.00284017	0.587239	1
CCL27	0.000860198	0.0028883	0.765858	1
CD302	-0.00575961	0.00280836	0.0403582	1
CD33	-0.00209417	0.0028978	0.469931	1
CD63	-0.00427472	0.00287058	0.136545	1
CDH15	0.000481455	0.00264898	0.855789	1
CDH17	0.00158355	0.00284822	0.578263	1
CEACAM3	-0.00474469	0.00284891	0.0959218	1
CETN2	-0.00189999	0.0028448	0.504257	1
CLSTN1	0.00223232	0.00287316	0.43724	1
COL4A3BP	-0.00391385	0.00286234	0.171606	1
CRADD	-0.00165712	0.00284452	0.560225	1
CRIP2	-0.000654164	0.00285075	0.818517	1
CTF1	0.0006437	0.00286506	0.822248	1
DEFB4A	-0.00730581	0.00276611	0.00830126	1
DPEP1	0.00136548	0.00283827	0.630481	1
DPEP2	0.00454959	0.00287041	0.113064	1
DSG3	-0.00202338	0.00283578	0.475577	1
DUSP3	-0.00482836	0.0029794	0.105204	1
ECE1	-0.000585521	0.00285209	0.837354	1
EIF4B	-0.00161673	0.00283559	0.568611	1
EPHA10	-0.00230566	0.00291922	0.42969	1
EREG	8.23642e-05	0.00285195	0.976962	1
FCAR	-0.00492568	0.00286258	0.0853983	1
FGFR2	-0.00583209	0.00282402	0.0389857	1
FHIT	-0.00194563	0.00287651	0.498843	1
FKBP5	-0.000755344	0.00288589	0.793541	1
FKBP7	-0.0033635	0.00284513	0.237213	1
FUT8	-0.00112778	0.00290026	0.697408	1
GBP2	-0.00719915	0.00287837	0.0124287	1
GGT5	-0.00253474	0.00286177	0.375832	1
GPNMB	0.000407472	0.00287762	0.887404	1
GSTP1	-0.00331694	0.00286108	0.246406	1
HMOX2	-0.00267556	0.00285214	0.348268	1
HSP90B1	-0.00115299	0.00294102	0.695056	1
IFI30	-0.00452719	0.00286165	0.113743	1
IFNL1	-0.00373692	0.0028418	0.188609	1
IKZF2	0.00126483	0.00290671	0.663489	1
IL15	-0.00467583	0.00288727	0.105444	1
IL32	0.0048046	0.00281736	0.0882235	1
IL3RA	-0.00196554	0.00274925	0.474699	1
ILKAP	-0.00332848	0.00285679	0.24406	1
IMPA1	-0.00495857	0.00286091	0.0831524	1
ING1	-0.00634358	0.00285609	0.0264146	1
ISLR2	0.00420661	0.00288123	0.144384	1
KIF1BP	-0.00492131	0.00285995	0.0853877	1
KIR2DL3	0.000912718	0.00284577	0.748437	1
KIRREL2	-0.00167791	0.00284061	0.554772	1
KLB	-0.00407223	0.00293566	0.165488	1
LEPR	0.00230153	0.00281627	0.41386	1
LTBP3	-0.00145823	0.00284903	0.608802	1
MAD1L1	-0.00541528	0.00285627	0.0580579	1
NAA10	-0.0021194	0.00286925	0.460168	1
NDRG1	-0.00457548	0.00287516	0.11162	1
NEFL	-0.00241569	0.00231528	0.296856	1
NPM1	-0.00325587	0.00286387	0.255673	1
NXPH1	0.00103228	0.00283951	0.716224	1
PAEP	-0.00236799	0.00285196	0.406427	1
PFDN2	0.000830728	0.00288052	0.773063	1
PHOSPHO1	-0.00530326	0.00276348	0.0550652	1
PLA2G10	-0.00250665	0.00279598	0.370042	1
PMVK	0.00391478	0.00281091	0.163803	1
PPP3R1	-0.00337488	0.00285166	0.236705	1
PRTFDC1	-0.000854753	0.00289557	0.767865	1
PSG1	-0.00477024	0.00281269	0.0899867	1
PSME1	-0.00274009	0.0028506	0.336506	1
PTPN1	-0.00333148	0.00288114	0.24764	1
PTS	0.00220895	0.00285635	0.439374	1
RBKS	-0.00211833	0.00285599	0.458312	1
RNF31	0.00215132	0.00288974	0.456647	1
RPS6KB1	-0.000310773	0.00285292	0.913263	1
SFRP1	-0.00447027	0.00271519	0.0997785	1
SMOC1	0.000268448	0.00279864	0.923589	1
SNCG	-0.000760194	0.00274872	0.782133	1
SRP14	-0.00368479	0.00287863	0.200618	1
TBCB	0.00146781	0.00285648	0.607389	1
TDGF1	0.00145932	0.00289079	0.613721	1
TNFRSF13C	0.000185619	0.00289193	0.948827	1
TPPP3	-0.00372553	0.00287296	0.194807	1
UBE2F	0.0047976	0.00287829	0.0956461	1
VSTM1	-0.00431545	0.0028702	0.132797	1
WWP2	-0.00284825	0.00282889	0.314086	1

## Sheet: ST5
Supplementary Table 5. Cross-sectional associations between protein concentration and depressive symptoms at protein measurement at wave 4 using linear regressions, after minimal adjustments.
Protein	Coefficient (β)	Standard error (se)	Uncorrected P value (p)	FDR corrected P value (pfdr)
NMNAT1	0.00707878	0.00979101	0.469739	1
NRP2	0.00754927	0.00972122	0.437465	1
MAPT	0.0183627	0.00979681	0.0609711	1
CADM3	0.0108276	0.00900052	0.229063	1
GDNF	-0.00169388	0.00974105	0.861962	1
UNC5C	0.0196939	0.00909179	0.0303742	1
VWC2	0.0265813	0.0092056	0.00390857	1
Siglec.9	0.0105016	0.00976398	0.282211	1
CLM.6	0.0211637	0.0095644	0.0269835	1
EZR	0.00675991	0.00977917	0.489454	1
SMOC2	0.00328922	0.00915738	0.719478	1
NBL1	0.000145942	0.00962669	0.987905	1
EFNA4	0.0240293	0.00943644	0.0109285	1
SCARB2	0.0170102	0.00919283	0.0643491	1
NCAN	-0.0208699	0.00964012	0.0304678	1
PRTG	-0.00862206	0.00970764	0.374514	1
ROBO2	0.00731312	0.0095145	0.442169	1
CRTAM	0.00691039	0.00935996	0.46039	1
RGMA	-0.0202914	0.00972279	0.0369659	1
PLXNB3	-0.00732515	0.00975544	0.45278	1
CPA2	0.00914379	0.00975132	0.348469	1
CD38	-0.00718909	0.00948749	0.448659	1
SMPD1	0.0214878	0.00950004	0.0237713	1
MSR1	0.0266281	0.00920736	0.00385277	1
Alpha.2.MRAP	0.00417054	0.00978785	0.670068	1
sFRP.3	0.00341465	0.00950866	0.719537	1
EPHB6	0.00955558	0.00944234	0.311617	1
RGMB	-0.00466324	0.00956037	0.625747	1
SIGLEC1	0.0161721	0.00946415	0.0875876	1
CNTN5	-0.0324114	0.00941556	0.000584019	0.161189
ADAM.22	0.0043839	0.00945103	0.642783	1
CLEC1B	-0.000826233	0.00976293	0.932561	1
ADAM.23	-0.00661115	0.00958114	0.490232	1
MATN3	-0.0122386	0.00951162	0.19829	1
RSPO1	0.000460119	0.00943946	0.961126	1
HAGH	0.00395218	0.00980028	0.686774	1
LXN	0.00557497	0.00981016	0.56988	1
gal.8	0.00946929	0.00980392	0.334183	1
BCAN	-0.0291234	0.00950734	0.00220734	0.609227
LAYN	0.0171512	0.00876632	0.0504934	1
NEP	0.02385	0.00961722	0.0131912	1
GDF.8	-0.0307884	0.00936822	0.00102528	0.282977
THY.1	0.0183176	0.00932716	0.049627	1
WFIKKN1	-0.000224529	0.00927253	0.980683	1
TMPRSS5	-0.00880993	0.00963977	0.360829	1
CDH3	0.0038798	0.00962106	0.686782	1
GFR.alpha.1	0.0308219	0.00901513	0.00063645	0.17566
GM.CSF.R.alpha	-0.000700118	0.00977668	0.942916	1
Beta.NGF	0.0014836	0.00977914	0.879424	1
SCARA5	0.012358	0.00950591	0.193681	1
CD200	-0.00426775	0.00951654	0.653854	1
NTRK2	-0.00524919	0.00970147	0.588495	1
GZMA	0.00641223	0.00975109	0.510847	1
G.CSF	-0.00374362	0.00983427	0.703472	1
DRAXIN	0.00627059	0.00936273	0.503072	1
SCARF2	0.00419244	0.00868458	0.629309	1
GDNFR.alpha.3	-0.00134377	0.00939055	0.886221	1
PVR	0.0099764	0.00974852	0.306206	1
TNFRSF12A	0.0288917	0.00906735	0.00145448	0.401436
SKR3	0.0334729	0.00919276	0.000275569	0.0760571
FLRT2	0.0124951	0.00962072	0.194117	1
CPM	0.0242809	0.00966961	0.0120854	1
CLEC10A	0.0013481	0.00972648	0.889774	1
GCP5	-0.0127693	0.0097157	0.188839	1
BMP.4	-0.00610968	0.00974887	0.530896	1
FcRL2	-0.00797634	0.00974482	0.41312	1
MDGA1	-0.00257096	0.00957411	0.788306	1
IL.5R.alpha	-0.00379648	0.00960934	0.692808	1
PDGF.R.alpha	0.0157056	0.00953061	0.0994666	1
CTSC	0.00925803	0.00983937	0.346817	1
CDH6	-0.00232906	0.0096937	0.81014	1
DDR1	0.00264149	0.00969213	0.785224	1
JAM.B	0.0145463	0.00913805	0.111519	1
CTSS	0.0195906	0.00979826	0.0456481	1
N.CDase	-0.00332867	0.00975106	0.732851	1
NAAA	-0.00762026	0.00979654	0.436712	1
N2DL.2	0.0186692	0.00932191	0.0452902	1
PLXNB1	0.0152426	0.00978836	0.119517	1
TNFRSF21	0.00932878	0.00951009	0.326698	1
CLM.1	-0.00266351	0.00969795	0.783605	1
SPOCK1	-0.0123628	0.00981259	0.207799	1
IL12	-0.00592201	0.00950169	0.533158	1
Dkk.4	0.0035189	0.00922645	0.702937	1
EDA2R	0.029857	0.00757259	8.22408e-05	0.0226985
LAT	0.00813524	0.00971915	0.402636	1
NTRK3	-0.0240881	0.00969962	0.0130632	1
LAIR.2	0.00138412	0.0097361	0.886959	1
MANF	0.012697	0.00979632	0.195034	1
TN.R	-0.0308887	0.00964679	0.00137809	0.380353
CD200R1	-0.0106804	0.00975782	0.273796	1
Nr.CAM	-0.00230216	0.00972432	0.812872	1
KYNU	0.000818124	0.00969694	0.932768	1
BMP.6	-0.0121563	0.00968867	0.209679	1
ANGPT1	-0.0115644	0.00977207	0.236732	1
ADM	0.0234241	0.00972522	0.0160694	1
CD40.L	0.00752636	0.0097187	0.438739	1
SLAMF7	-0.0192774	0.0096655	0.0461859	1
PGF	0.012631	0.00892671	0.157173	1
ADAM.TS13	-0.000819099	0.00974109	0.932992	1
BOC	-0.0164541	0.00977829	0.0925259	1
IL.4RA	0.0231416	0.00958329	0.0157993	1
SRC	0.0201585	0.00981499	0.0400704	1
IL.1ra	0.00756044	0.00977448	0.43929	1
IL6	-0.00403227	0.00985766	0.68253	1
TNFRSF10A	0.0309205	0.0092613	0.000851261	0.234948
STK4	0.019364	0.0097922	0.0480708	1
IDUA	0.00733087	0.00978846	0.453954	1
TNFRSF11A	0.02447	0.00924999	0.00819856	1
PAR.1	0.00765974	0.00976605	0.432908	1
TRAIL.R2	0.0280149	0.00948062	0.00314948	0.869258
PRSS27	0.00502886	0.00979826	0.607819	1
TIE2	0.00270629	0.00979169	0.782269	1
TF	-0.00752893	0.00960756	0.433304	1
IL1RL2	0.00859234	0.00954522	0.368095	1
PDGF.subunit.B	-0.00325358	0.00981207	0.74022	1
IL.27	-0.0117534	0.00953	0.217553	1
IL.17D	0.00551729	0.00958577	0.564945	1
CXCL1	0.00122066	0.00974567	0.900332	1
LOX.1	0.0025447	0.00975247	0.794164	1
Gal.9	0.0343915	0.00955505	0.000323828	0.0893766
GIF	0.0107958	0.00977393	0.269437	1
SCF	-0.0190925	0.00970704	0.0492826	1
IL18	0.0121628	0.00959175	0.204872	1
FGF.21	0.0362852	0.00965455	0.000174037	0.0480342
PIgR	0.0253836	0.00972823	0.00911517	1
RAGE	-0.00378887	0.00966725	0.695137	1
SOD2	0.00748399	0.00977264	0.443845	1
CTRC	-0.0067502	0.00970301	0.486679	1
FGF.23	0.0424959	0.00946906	7.44303e-06	0.00205428
SPON2	0.0218395	0.0094475	0.0208582	1
GH	0.00817561	0.0091486	0.371578	1
FS	0.00886259	0.00967329	0.359635	1
GLO1	0.019766	0.00969689	0.0415925	1
CD84	-0.00229363	0.00973354	0.813726	1
PAPPA	0.0228225	0.00920887	0.0132506	1
SERPINA12	-0.000895901	0.00968888	0.926333	1
REN	0.014213	0.00916546	0.121067	1
DECR1	-0.000638703	0.00971361	0.947578	1
MERTK	0.0165298	0.00944721	0.0802647	1
KIM1	0.0340535	0.0091412	0.000198409	0.0547608
THBS2	0.00542395	0.00974177	0.577721	1
TM	0.00379715	0.00968131	0.694925	1
VSIG2	0.0315155	0.00927101	0.000683569	0.188665
AMBP	0.0294296	0.00944084	0.00184129	0.508197
PRELP	-0.0055339	0.0096004	0.564368	1
HO.1	-0.0108222	0.00970772	0.265017	1
XCL1	0.00538173	0.00968035	0.578288	1
IL16	0.00864077	0.00975018	0.375566	1
SORT1	0.0174222	0.00976561	0.0745102	1
CEACAM8	0.00413085	0.00977873	0.672737	1
PTX3	0.00604047	0.00977525	0.536661	1
PSGL.1	0.00578706	0.00978702	0.554361	1
CCL17	0.0304814	0.00973191	0.00175094	0.48326
CCL3	-0.0128544	0.00978485	0.189039	1
MMP7	0.0257838	0.00910451	0.00465447	1
IgG.Fc.receptor.II.b	0.0235988	0.00978721	0.0159558	1
ITGB1BP2	0.0192485	0.0097627	0.0487354	1
DCN	-0.00731089	0.00888372	0.410595	1
Dkk.1	0.00141455	0.00970425	0.884115	1
LPL	-0.00378003	0.00943282	0.688644	1
PRSS8	0.031758	0.00920438	0.000567066	0.15651
AGRP	0.018807	0.00969797	0.0525543	1
HB.EGF	-0.0134599	0.00981718	0.170451	1
GDF.2	-0.014154	0.00955655	0.138682	1
FABP2	-0.0022544	0.00978123	0.817731	1
THPO	0.00160169	0.00980609	0.870264	1
MARCO	-0.00451096	0.00972054	0.642632	1
GT	0.00328894	0.00974601	0.735788	1
BNP	0.012609	0.00901588	0.162049	1
MMP12	0.0301185	0.00900801	0.000836558	0.23089
ACE2	0.0276396	0.00930392	0.00299254	0.82594
PD.L2	0.00177977	0.00977065	0.855472	1
CTSL1	0.013541	0.00942536	0.15091	1
hOSCAR	0.0206398	0.0096036	0.0316942	1
TNFRSF13B	0.00918726	0.00955621	0.336427	1
TGM2	0.0202079	0.00980248	0.0393334	1
LEP	0.0169659	0.00844519	0.0446259	1
CA5A	0.0067617	0.00969273	0.485474	1
HSP.27	-0.0111312	0.00976146	0.254237	1
CD4	0.0078368	0.00975526	0.421836	1
NEMO	6.98311e-05	0.00976151	0.994293	1
VEGFD	0.0234268	0.00971267	0.0159209	1
PARP.1	-0.00464705	0.00977606	0.63457	1
HAOX1	0.0199584	0.00948787	0.0354922	1
AARSD1	0.0203347	0.00968481	0.0358364	1
ABHD14B	-0.00642735	0.00969915	0.507588	1
ADAM15	-0.00297683	0.00976416	0.760482	1
ADGRB3	-0.0170603	0.00967272	0.0778667	1
AKT1S1	0.0039883	0.00975623	0.682717	1
ANXA10	0.0276526	0.00946203	0.00349644	0.965019
AOC1	0.00278645	0.0098736	0.777799	1
ASGR1	0.0441337	0.0093554	2.48851e-06	0.00068683
ATP6V1F	0.00744841	0.009658	0.440635	1
BST2	0.00973219	0.00973289	0.31742	1
CARHSP1	0.0102697	0.00964787	0.287204	1
CCL27	-0.00662942	0.00981206	0.499317	1
CD302	0.0238035	0.00953806	0.0126224	1
CD33	-0.00620248	0.00984509	0.528734	1
CD63	0.0117724	0.00975354	0.227524	1
CDH15	-0.00525743	0.00899913	0.559116	1
CDH17	-0.00249944	0.00967682	0.796198	1
CEACAM3	0.00304061	0.00968279	0.753524	1
CETN2	0.00461833	0.00966516	0.632801	1
CLSTN1	-0.0130802	0.00975939	0.180251	1
COL4A3BP	0.00961487	0.00972574	0.322932	1
CRADD	-0.0121216	0.00966205	0.20973	1
CRIP2	0.00420478	0.00968484	0.664201	1
CTF1	0.00907691	0.00973245	0.351073	1
DEFB4A	0.0240362	0.00939813	0.0105862	1
DPEP1	-0.0172879	0.00963824	0.0729571	1
DPEP2	-0.00856993	0.00975445	0.379701	1
DSG3	-0.00169401	0.0096349	0.860446	1
DUSP3	-0.00537751	0.0101258	0.595405	1
ECE1	-0.00192933	0.00968961	0.842187	1
EIF4B	0.0045838	0.00963368	0.634241	1
EPHA10	-0.0029687	0.00991847	0.764723	1
EREG	-0.0178299	0.00968407	0.06569	1
FCAR	0.00509101	0.00972927	0.600824	1
FGFR2	0.0212834	0.00959328	0.0265848	1
FHIT	-0.00471	0.0097729	0.629877	1
FKBP5	0.00927522	0.0098032	0.344146	1
FKBP7	-0.00879818	0.00966679	0.362813	1
FUT8	-0.000840327	0.00985346	0.932042	1
GBP2	0.00115053	0.00978824	0.906438	1
GGT5	-0.000537922	0.00972366	0.955886	1
GPNMB	-0.0133732	0.00977355	0.171311	1
GSTP1	-0.0162747	0.00971795	0.0940891	1
HMOX2	-0.00064014	0.00969108	0.947338	1
HSP90B1	-0.0122607	0.00998965	0.219783	1
IFI30	-0.00485352	0.00972546	0.617776	1
IFNL1	0.0115113	0.00965511	0.233251	1
IKZF2	-0.0125356	0.00987302	0.204287	1
IL15	0.0203436	0.0098066	0.0381128	1
IL32	-0.0142528	0.00957263	0.136608	1
IL3RA	-0.00591804	0.00934036	0.526387	1
ILKAP	-0.00260288	0.00970749	0.788616	1
IMPA1	0.00402225	0.00972379	0.679158	1
ING1	0.00482545	0.00971017	0.61926	1
ISLR2	0.00309844	0.00979164	0.751691	1
KIF1BP	0.0136347	0.00971777	0.160692	1
KIR2DL3	0.0159636	0.00966424	0.0986679	1
KIRREL2	-0.00646716	0.00965046	0.502816	1
KLB	0.0197557	0.00997046	0.0476273	1
LEPR	-0.0288856	0.00955549	0.0025229	0.69632
LTBP3	-0.00130794	0.00967956	0.892522	1
MAD1L1	0.00321801	0.00970898	0.740329	1
NAA10	0.0128094	0.00974614	0.188838	1
NDRG1	-0.0148073	0.00976832	0.129654	1
NEFL	0.00530519	0.00786663	0.50011	1
NPM1	-0.000563587	0.00973154	0.953821	1
NXPH1	-0.0065691	0.00964638	0.495926	1
PAEP	-0.00805163	0.00968915	0.406037	1
PFDN2	-0.00304213	0.00978618	0.755927	1
PHOSPHO1	0.00719277	0.00939303	0.443877	1
PLA2G10	0.000332901	0.00950014	0.972049	1
PMVK	0.00406056	0.00955226	0.6708	1
PPP3R1	-0.00160496	0.00969017	0.868461	1
PRTFDC1	0.00576935	0.00983691	0.55758	1
PSG1	0.00616468	0.00955934	0.519047	1
PSME1	0.00366338	0.00968568	0.705287	1
PTPN1	0.00921369	0.00978896	0.346655	1
PTS	0.00915631	0.00970363	0.345446	1
RBKS	0.00494387	0.00970328	0.610433	1
RNF31	-0.00751859	0.00981747	0.443828	1
RPS6KB1	0.00996298	0.00969085	0.303988	1
SFRP1	0.0142673	0.00922494	0.122058	1
SMOC1	0.00393711	0.00950776	0.678832	1
SNCG	0.00920973	0.00933712	0.324032	1
SRP14	-0.00259731	0.0097821	0.790628	1
TBCB	-0.00563212	0.00970442	0.561708	1
TDGF1	0.00331306	0.00982131	0.735887	1
TNFRSF13C	-0.0162707	0.00982082	0.0976651	1
TPPP3	0.00511483	0.00976262	0.60037	1
UBE2F	-0.0144977	0.0097795	0.138316	1
VSTM1	0.00263915	0.00975438	0.786747	1
WWP2	0.0121451	0.00960992	0.206391	1

## Sheet: ST6
Supplementary Table 6. Cross-sectional associations between protein concentration and eudaimonic wellbeing at protein measurement at wave 4 using linear regressions, after full adjustments.
Protein	Coefficient (β)	Standard error (se)	Uncorrected P value (p)	FDR corrected P value (pfdr)
TNFRSF10A	-0.015067	0.00253538	3.10063e-09	8.55775e-07
KIM1	-0.0142136	0.00250257	1.46902e-08	4.05449e-06
EDA2R	-0.0116613	0.00209552	2.83578e-08	7.82676e-06
ASGR1	-0.0136452	0.00258814	1.43607e-07	3.96355e-05
TNFRSF11A	-0.0127714	0.00255194	5.89593e-07	0.000162728
GFR.alpha.1	-0.0121132	0.00249878	1.30795e-06	0.000360993
UNC5C	-0.0113722	0.00251574	6.39224e-06	0.00176426
FGF.23	-0.0118129	0.00261933	6.71572e-06	0.00185354
AMBP	-0.0114219	0.00262061	1.35018e-05	0.00372649
Gal.9	-0.0107645	0.0026659	5.51915e-05	0.0152328
EFNA4	-0.0101282	0.00261194	0.000107566	0.0296881
MSR1	-0.00993534	0.00256256	0.000107795	0.0297515
SCARB2	-0.00964929	0.00255154	0.000158532	0.043755
CD302	-0.00999404	0.0026608	0.000175663	0.0484829
THBS2	-0.0101409	0.00271122	0.000186938	0.0515949
LAYN	-0.00899505	0.00242949	0.000217078	0.0599135
BCAN	0.00950793	0.00261887	0.00028718	0.0792618
CTSL1	-0.0093606	0.0026259	0.000369491	0.101979
TRAIL.R2	-0.00901878	0.00260717	0.00054871	0.151444
PGF	-0.00854328	0.00247929	0.000576466	0.159105
TNFRSF12A	-0.00862692	0.00252106	0.000629429	0.173722
VSIG2	-0.00837395	0.00254316	0.00100281	0.276776
PAEP	-0.00881042	0.00269759	0.00110198	0.304146
SIGLEC1	-0.00848321	0.00263203	0.00128079	0.353497
MMP12	-0.00782202	0.00243791	0.0013473	0.371854
Dkk.4	-0.00811839	0.00254677	0.00144764	0.399549
SKR3	-0.0079374	0.00252922	0.00171469	0.473255
ACE2	-0.00785452	0.0025842	0.00238906	0.659381
AOC1	-0.00836016	0.00275357	0.00241546	0.666667
MMP7	-0.00749192	0.00252286	0.00300352	0.828973
GDNF	-0.00796502	0.00269486	0.0031427	0.867384
NMNAT1	-0.00394861	0.00273249	0.148538	1
NRP2	-0.000579007	0.0027168	0.831246	1
MAPT	-0.00469658	0.00273675	0.0862359	1
CADM3	-0.00450408	0.00250974	0.0728038	1
VWC2	-0.00608247	0.00256856	0.0179406	1
Siglec.9	-0.00412892	0.00272478	0.129788	1
CLM.6	-0.00631869	0.00266204	0.017672	1
EZR	-0.00222694	0.00272929	0.414595	1
SMOC2	-0.00439474	0.00255061	0.0849808	1
NBL1	0.00320037	0.00268294	0.233011	1
NCAN	0.00542336	0.00266712	0.0420919	1
PRTG	-0.000587893	0.00271338	0.828483	1
ROBO2	-0.00305948	0.00266001	0.250155	1
CRTAM	-0.00347675	0.00261011	0.182942	1
RGMA	0.00384801	0.0027049	0.154945	1
PLXNB3	0.00177031	0.00272755	0.516354	1
CPA2	-0.00394437	0.0027006	0.144235	1
CD38	-0.00225162	0.00264475	0.394636	1
SMPD1	-0.00499992	0.00262373	0.0567835	1
Alpha.2.MRAP	6.95756e-05	0.00273064	0.979674	1
sFRP.3	-0.00169743	0.0026417	0.52056	1
EPHB6	-0.00677728	0.00263327	0.0101052	1
RGMB	-0.00338627	0.0026516	0.20167	1
CNTN5	0.00290707	0.0026132	0.266026	1
ADAM.22	-0.00670897	0.00262204	0.0105519	1
CLEC1B	-0.000133278	0.002728	0.961037	1
ADAM.23	-0.00362178	0.00266829	0.174768	1
MATN3	-0.00242049	0.00265429	0.361881	1
RSPO1	-0.000893769	0.00263886	0.734861	1
HAGH	-0.00248298	0.00274006	0.364909	1
LXN	-0.0019941	0.00274185	0.467106	1
gal.8	-0.0034199	0.00273929	0.211952	1
NEP	-0.00384486	0.0026767	0.150979	1
GDF.8	0.00364813	0.00258681	0.158551	1
THY.1	-0.00671774	0.00259765	0.00975058	1
WFIKKN1	0.0011806	0.0025648	0.645324	1
TMPRSS5	-0.000107779	0.00269377	0.968087	1
CDH3	-0.0043663	0.00268045	0.103423	1
GM.CSF.R.alpha	0.000658307	0.00272711	0.809265	1
Beta.NGF	0.00381558	0.00273386	0.162907	1
SCARA5	-0.00542564	0.00264672	0.0404494	1
CD200	-0.00148667	0.00265313	0.575283	1
NTRK2	3.80345e-05	0.00270483	0.988782	1
GZMA	-0.00216957	0.00272381	0.425787	1
G.CSF	-0.000852832	0.00274833	0.756346	1
DRAXIN	-0.0040532	0.00260464	0.119772	1
SCARF2	-0.00573396	0.00242305	0.0180193	1
GDNFR.alpha.3	-0.00426504	0.00262019	0.103672	1
PVR	-0.000793714	0.00271497	0.77004	1
FLRT2	-0.00594432	0.00268128	0.0266938	1
CPM	-0.00433459	0.0026886	0.107014	1
CLEC10A	-6.43081e-06	0.0027133	0.998109	1
GCP5	-0.000672761	0.00271254	0.804135	1
BMP.4	-0.00252884	0.00272381	0.353259	1
FcRL2	-0.00119578	0.00271136	0.659223	1
MDGA1	-0.00361987	0.0026631	0.174155	1
IL.5R.alpha	-0.00484161	0.00267681	0.0705859	1
PDGF.R.alpha	-0.00537335	0.00265898	0.0433788	1
CTSC	-0.000517453	0.00274707	0.850602	1
CDH6	-0.0038882	0.00270541	0.15076	1
DDR1	-0.00282282	0.00270792	0.29729	1
JAM.B	-0.00594195	0.0025414	0.0194445	1
CTSS	-0.00578882	0.00273352	0.0342747	1
N.CDase	-0.000924523	0.00272075	0.734025	1
NAAA	-0.00217683	0.00273868	0.426761	1
N2DL.2	-0.00399155	0.00259323	0.123848	1
PLXNB1	-0.0029548	0.00273349	0.279793	1
TNFRSF21	-0.00439233	0.00265662	0.0983549	1
CLM.1	-0.0041276	0.00270378	0.126957	1
SPOCK1	0.00622369	0.00271995	0.0221918	1
IL12	-0.00453434	0.00259685	0.0808897	1
LAT	-0.00052089	0.00271363	0.847791	1
NTRK3	0.00358282	0.00269734	0.184179	1
LAIR.2	-0.00684289	0.00271638	0.0118126	1
MANF	0.00329261	0.00273911	0.229424	1
TN.R	0.00145612	0.00261134	0.577146	1
CD200R1	-0.000431876	0.00272099	0.873899	1
Nr.CAM	0.000456887	0.00269791	0.865533	1
KYNU	-0.00162211	0.00270579	0.548883	1
BMP.6	-0.00306638	0.00270572	0.257175	1
ANGPT1	0.00472662	0.00273068	0.0835587	1
ADM	-0.00725953	0.00271544	0.00754555	1
CD40.L	0.00361746	0.00271768	0.183254	1
SLAMF7	-0.00224111	0.00269692	0.406041	1
ADAM.TS13	-0.000427536	0.00272071	0.875143	1
BOC	0.00135892	0.00272764	0.618374	1
IL.4RA	-0.00602812	0.00265693	0.0233439	1
SRC	-0.00502066	0.00274204	0.0671924	1
IL.1ra	-0.00538792	0.00272755	0.0483107	1
IL6	-0.0047036	0.00275326	0.0876621	1
STK4	-0.00213464	0.0027318	0.434622	1
IDUA	-0.00243176	0.00273164	0.373414	1
PAR.1	-0.00438481	0.00272333	0.107475	1
PRSS27	-0.00346039	0.00273549	0.205964	1
TIE2	-0.00206271	0.00273071	0.450078	1
TF	-0.00208285	0.00268519	0.437993	1
IL1RL2	-0.00161923	0.00265277	0.541646	1
PDGF.subunit.B	0.00634048	0.00273802	0.0206355	1
IL.27	-0.000907549	0.0026445	0.731483	1
IL.17D	-0.000316176	0.00268006	0.906096	1
CXCL1	-0.00515906	0.00271557	0.057547	1
LOX.1	-0.00322887	0.00271784	0.234909	1
GIF	-0.000205547	0.00271432	0.939641	1
SCF	0.00383173	0.00269209	0.154737	1
IL18	-0.00316029	0.00267013	0.23667	1
FGF.21	-0.00714323	0.00267508	0.00761635	1
PIgR	-0.00266423	0.00266554	0.317624	1
RAGE	-0.00482418	0.00269959	0.0740293	1
SOD2	-0.000833655	0.00272761	0.759901	1
CTRC	0.00465305	0.00270568	0.0855761	1
SPON2	-0.00554653	0.00263802	0.0355832	1
GH	0.00258369	0.00255418	0.311827	1
FS	-0.00328158	0.00270016	0.22433	1
GLO1	-0.00188375	0.00270974	0.486996	1
CD84	0.00237851	0.00271888	0.38174	1
PAPPA	-0.00415895	0.00256891	0.105555	1
SERPINA12	0.0001134	0.00270985	0.966623	1
REN	-0.00718528	0.00250744	0.0041891	1
DECR1	-7.45209e-05	0.00270591	0.978031	1
MERTK	-0.00695319	0.0026306	0.00825222	1
TM	-0.00606458	0.00269805	0.0246579	1
PRELP	0.000815557	0.00268024	0.76093	1
HO.1	0.00300063	0.00271303	0.268806	1
XCL1	-0.00276298	0.00270006	0.30624	1
IL16	-0.00276159	0.00272236	0.310463	1
SORT1	-0.00333665	0.0027269	0.22119	1
CEACAM8	-0.00450891	0.00272091	0.0975889	1
PTX3	-0.00276952	0.00272552	0.309636	1
PSGL.1	-0.00192355	0.00273129	0.481319	1
CCL17	-0.00498918	0.00270664	0.065375	1
CCL3	-0.00155098	0.0027358	0.570806	1
IgG.Fc.receptor.II.b	-0.0035003	0.00273202	0.20021	1
ITGB1BP2	-0.00390705	0.00272687	0.152012	1
DCN	-0.000747342	0.00245869	0.761179	1
Dkk.1	-0.0016841	0.0027056	0.533689	1
LPL	0.000879767	0.00263709	0.738693	1
PRSS8	-0.00588889	0.0025131	0.019175	1
AGRP	-0.0029351	0.00270929	0.278736	1
HB.EGF	-0.00389107	0.00274489	0.156413	1
GDF.2	-0.00184679	0.00266414	0.488232	1
FABP2	0.00234233	0.00273337	0.39154	1
THPO	0.0003981	0.00273893	0.884445	1
MARCO	-0.000880373	0.00271231	0.745517	1
GT	-0.000397112	0.00272122	0.883985	1
BNP	-0.00593428	0.00249461	0.0174249	1
PD.L2	-0.0057195	0.00272244	0.0357289	1
hOSCAR	-0.00761148	0.00267556	0.00447156	1
TNFRSF13B	-0.00577673	0.002668	0.0304455	1
TGM2	-0.00191039	0.00274205	0.486039	1
LEP	-0.00644626	0.00234629	0.00603963	1
CA5A	-0.00618337	0.00270181	0.0221663	1
HSP.27	0.00253391	0.00272642	0.352755	1
CD4	-0.00486753	0.00271364	0.0729503	1
NEMO	-0.000421669	0.00272493	0.877032	1
VEGFD	-0.00104831	0.00269943	0.697787	1
PARP.1	-0.00233996	0.0027289	0.391248	1
HAOX1	-0.00299808	0.00263972	0.256143	1
AARSD1	-0.00549543	0.00270847	0.0425419	1
ABHD14B	-0.000225702	0.00270867	0.933597	1
ADAM15	-0.000551345	0.00272872	0.839888	1
ADGRB3	0.00324881	0.00269987	0.22894	1
AKT1S1	-4.74359e-05	0.00272827	0.986129	1
ANXA10	-0.00581911	0.00262565	0.0267431	1
ATP6V1F	-0.00195845	0.00269564	0.46757	1
BST2	-0.00114925	0.00271898	0.672559	1
CARHSP1	-0.00302814	0.00269591	0.26142	1
CCL27	0.0031447	0.00274461	0.251973	1
CD33	-0.00049319	0.00275387	0.857878	1
CD63	0.00150561	0.00272705	0.580915	1
CDH15	-0.000584917	0.00250436	0.815342	1
CDH17	0.00242154	0.0026843	0.367065	1
CEACAM3	0.000322924	0.00269932	0.904783	1
CETN2	-0.00131782	0.00270011	0.625539	1
CLSTN1	0.000471781	0.00272841	0.862729	1
COL4A3BP	-0.000499916	0.00270936	0.853622	1
CRADD	0.00333713	0.0027006	0.21666	1
CRIP2	0.00126773	0.00270756	0.639661	1
CTF1	-0.000347715	0.00272154	0.898344	1
DEFB4A	-0.00498884	0.00261098	0.0561291	1
DPEP1	0.000911003	0.00268929	0.734819	1
DPEP2	-0.000791641	0.00272318	0.771296	1
DSG3	-0.00408654	0.00268769	0.128491	1
DUSP3	-5.62745e-05	0.00282878	0.98413	1
ECE1	0.0032347	0.00270743	0.232272	1
EIF4B	8.16097e-05	0.00269201	0.975817	1
EPHA10	-0.00189728	0.00277242	0.493807	1
EREG	0.00327695	0.00270736	0.226219	1
FCAR	-0.00555692	0.00270862	0.0402918	1
FGFR2	-0.00695263	0.0026745	0.00937547	1
FHIT	0.000647249	0.00273211	0.812746	1
FKBP5	-0.00113882	0.00273894	0.677593	1
FKBP7	-0.00196596	0.00270275	0.467038	1
FUT8	-0.000190088	0.002754	0.944976	1
GBP2	-0.00485198	0.00273097	0.0757188	1
GGT5	-0.00354099	0.00271096	0.191585	1
GPNMB	0.000105075	0.00271973	0.969184	1
GSTP1	0.000247884	0.00271543	0.92727	1
HMOX2	-0.00127018	0.00270763	0.639023	1
HSP90B1	-0.00140876	0.00279095	0.613761	1
IFI30	-0.00215028	0.00271233	0.427964	1
IFNL1	-0.00422114	0.00269346	0.11717	1
IKZF2	-0.000491144	0.0027558	0.85856	1
IL15	-0.00665171	0.00273331	0.0150044	1
IL32	0.00546206	0.00267158	0.0409842	1
IL3RA	-0.000372172	0.00260879	0.886567	1
ILKAP	-0.000827913	0.00271001	0.760004	1
IMPA1	-0.00182264	0.00271338	0.501808	1
ING1	-0.00379717	0.00270935	0.161158	1
ISLR2	0.00393448	0.00272105	0.14829	1
KIF1BP	-0.0023017	0.00271288	0.396258	1
KIR2DL3	-0.0035025	0.00269885	0.194456	1
KIRREL2	-0.00462625	0.00269744	0.0864306	1
KLB	-0.00227205	0.00278783	0.415139	1
LEPR	0.00401076	0.00266798	0.13286	1
LTBP3	-0.00450088	0.00270171	0.095822	1
MAD1L1	-0.002362	0.0027085	0.383235	1
NAA10	-0.000248132	0.00272121	0.927352	1
NDRG1	-0.00134161	0.00273086	0.623263	1
NEFL	-0.00572674	0.00219356	0.00907699	1
NPM1	-0.000199461	0.00271568	0.941454	1
NXPH1	-0.000857835	0.00269593	0.750356	1
PFDN2	-0.000704552	0.0027363	0.796822	1
PHOSPHO1	-0.00536158	0.00261745	0.0406009	1
PLA2G10	-0.00432896	0.00264797	0.102183	1
PMVK	0.00356312	0.00266952	0.182053	1
PPP3R1	-0.00156926	0.00270466	0.561816	1
PRTFDC1	-0.00212912	0.0027494	0.438754	1
PSG1	-0.00306985	0.00266311	0.249106	1
PSME1	-0.00140458	0.00270658	0.603831	1
PTPN1	-6.95855e-05	0.00273479	0.979702	1
PTS	-0.00271625	0.00270413	0.31522	1
RBKS	-0.00100865	0.00271133	0.709907	1
RNF31	-0.00114657	0.0027422	0.675886	1
RPS6KB1	-0.00263414	0.00270842	0.330837	1
SFRP1	-0.00635115	0.00256888	0.0134737	1
SMOC1	-0.0034017	0.00264876	0.199142	1
SNCG	-0.00493451	0.00259992	0.057792	1
SRP14	-0.0018499	0.0027283	0.497794	1
TBCB	0.00281714	0.00271222	0.299029	1
TDGF1	-0.00271247	0.0027438	0.322941	1
TNFRSF13C	-0.0027462	0.00274079	0.316431	1
TPPP3	0.000528291	0.00272839	0.84648	1
UBE2F	0.0054421	0.00273223	0.0464744	1
VSTM1	-0.00364733	0.00272014	0.180059	1
WWP2	0.000112693	0.00268331	0.966503	1

## Sheet: ST7
Supplementary Table 7. Cross-sectional associations between protein concentration and hedonic wellbeing at protein measurement at wave 4 using linear regressions, after full adjustments.
Protein	Coefficient (β)	Standard error (se)	Uncorrected P value (p)	FDR corrected P value (pfdr)
NMNAT1	-0.0226167	0.0102331	0.0271634	1
NRP2	-0.0112178	0.0101768	0.270417	1
MAPT	-0.028641	0.0102457	0.00521386	1
CADM3	-0.030477	0.00939236	0.00118696	0.3276
GDNF	-0.0260364	0.0100997	0.0099831	1
UNC5C	-0.041878	0.00942639	9.18287e-06	0.00253447
VWC2	-0.0300557	0.00961716	0.00179241	0.494706
Siglec.9	-0.016013	0.0102083	0.116834	1
CLM.6	-0.0287151	0.00996943	0.00399879	1
EZR	-0.0127573	0.0102241	0.212204	1
SMOC2	-0.0295733	0.00954631	0.00196576	0.54255
NBL1	0.001813	0.010054	0.856907	1
EFNA4	-0.036343	0.0097877	0.000208151	0.0574496
SCARB2	-0.0398554	0.00955499	3.10986e-05	0.00858321
NCAN	-0.000938295	0.0099989	0.925242	1
PRTG	-0.0119142	0.0101638	0.241194	1
ROBO2	-0.0233402	0.00995952	0.0191634	1
CRTAM	-0.0125496	0.00977913	0.199476	1
RGMA	-0.00266579	0.0101371	0.792588	1
PLXNB3	-0.000202914	0.0102196	0.98416	1
CPA2	-0.0119411	0.0101191	0.238066	1
CD38	-0.01349	0.00990702	0.173399	1
SMPD1	-0.0198778	0.0098293	0.0432272	1
MSR1	-0.0367316	0.0096014	0.000132879	0.0366747
Alpha.2.MRAP	-0.00544189	0.0102301	0.594797	1
sFRP.3	-0.00734339	0.00989712	0.458157	1
EPHB6	-0.0395443	0.00985137	6.10243e-05	0.0168427
RGMB	-0.0231829	0.00992856	0.0196057	1
SIGLEC1	-0.0314245	0.00986143	0.00145319	0.401081
CNTN5	0.00236437	0.00979233	0.809221	1
ADAM.22	-0.0302986	0.00981917	0.00204813	0.565284
CLEC1B	0.000958755	0.0102206	0.925269	1
ADAM.23	-0.0178883	0.00999486	0.0735866	1
MATN3	-0.0265215	0.00993488	0.00763348	1
RSPO1	-0.0110915	0.00988492	0.261919	1
HAGH	-0.00694618	0.0102664	0.498712	1
LXN	-0.00872663	0.0102722	0.395646	1
gal.8	-0.00463793	0.0102651	0.651432	1
BCAN	0.00838113	0.00983055	0.393967	1
LAYN	-0.031741	0.00910441	0.000496189	0.136948
NEP	-0.0182898	0.0100265	0.0682213	1
GDF.8	0.00828243	0.00969353	0.392931	1
THY.1	-0.0342415	0.00972377	0.000435148	0.120101
WFIKKN1	-0.0116717	0.00960734	0.224502	1
TMPRSS5	-0.00262804	0.0100923	0.794571	1
CDH3	-0.0283327	0.0100343	0.00477789	1
GFR.alpha.1	-0.0436295	0.00936442	3.30398e-06	0.000911899
GM.CSF.R.alpha	0.00225747	0.0102173	0.825149	1
Beta.NGF	0.0044426	0.0102454	0.664593	1
SCARA5	-0.0298548	0.00990868	0.00260676	0.719467
CD200	-0.0241824	0.00993155	0.0149491	1
NTRK2	-0.0137721	0.010131	0.174112	1
GZMA	-0.0176116	0.0102013	0.0843686	1
G.CSF	0.0103226	0.0102954	0.316107	1
DRAXIN	-0.0200948	0.00975575	0.0394977	1
SCARF2	-0.0293088	0.00907139	0.00124629	0.343975
GDNFR.alpha.3	-0.0250611	0.00981087	0.0106816	1
PVR	-0.0110787	0.0101701	0.276085	1
TNFRSF12A	-0.0404182	0.00943571	1.89281e-05	0.00522416
SKR3	-0.035812	0.00946945	0.000158472	0.0437383
FLRT2	-0.025513	0.0100432	0.0111213	1
CPM	-0.0239966	0.0100683	0.0172114	1
CLEC10A	-0.0126103	0.0101632	0.214774	1
GCP5	-0.00514072	0.0101624	0.612992	1
BMP.4	-0.0129106	0.0102038	0.205862	1
FcRL2	-0.003541	0.0101584	0.727428	1
MDGA1	-0.0191386	0.00997466	0.0551071	1
IL.5R.alpha	-0.00857484	0.0100328	0.392789	1
PDGF.R.alpha	-0.0292716	0.00995506	0.00330131	0.911161
CTSC	-0.000417428	0.0102921	0.967651	1
CDH6	-0.0253619	0.0101295	0.0123362	1
DDR1	-0.0189569	0.0101417	0.0616828	1
JAM.B	-0.0331469	0.00951178	0.000498973	0.137717
CTSS	-0.0206133	0.010242	0.044236	1
N.CDase	-0.0224634	0.010186	0.0275016	1
NAAA	-0.0175251	0.0102571	0.0876232	1
N2DL.2	-0.0262525	0.00970836	0.00688431	1
PLXNB1	-0.0135857	0.0102403	0.184705	1
TNFRSF21	-0.0251234	0.00994762	0.0115984	1
CLM.1	-0.0174778	0.0101289	0.0845252	1
SPOCK1	0.000761494	0.0101987	0.940485	1
IL12	-0.0187152	0.0097283	0.0544685	1
Dkk.4	-0.0218219	0.00954891	0.0223605	1
EDA2R	-0.0352614	0.00786403	7.58315e-06	0.00209295
LAT	-0.00289194	0.0101667	0.776083	1
NTRK3	-0.00676969	0.0101078	0.503066	1
LAIR.2	-0.0204091	0.0101808	0.045081	1
MANF	0.000462731	0.0102646	0.964046	1
TN.R	-0.00231378	0.00978396	0.813069	1
CD200R1	-0.00936968	0.0101931	0.35805	1
Nr.CAM	-0.0172627	0.0101034	0.0876209	1
KYNU	0.000498838	0.010138	0.960759	1
BMP.6	-0.00849077	0.0101381	0.402366	1
ANGPT1	9.96581e-05	0.0102354	0.992232	1
ADM	-0.0158618	0.010181	0.119333	1
CD40.L	0.00505637	0.0101844	0.619587	1
SLAMF7	0.00190049	0.0101052	0.850833	1
PGF	-0.0331687	0.00928757	0.00036037	0.0994621
ADAM.TS13	0.000921257	0.0101934	0.927992	1
BOC	-0.010527	0.010218	0.302976	1
IL.4RA	-0.0213427	0.00995521	0.0321171	1
SRC	-0.020405	0.0102723	0.0470718	1
IL.1ra	-0.0141635	0.0102221	0.16597	1
IL6	-0.00792213	0.010319	0.442706	1
TNFRSF10A	-0.0515668	0.00950752	6.26179e-08	1.72825e-05
STK4	-0.00774628	0.0102349	0.449197	1
IDUA	-0.00172748	0.0102355	0.865985	1
TNFRSF11A	-0.0409761	0.00957085	1.91138e-05	0.00527542
PAR.1	-0.00881267	0.010206	0.387939	1
TRAIL.R2	-0.0260269	0.00977526	0.00779371	1
PRSS27	-0.0162721	0.0102473	0.112396	1
TIE2	-0.0196315	0.0102259	0.0549731	1
TF	-0.0214299	0.0100542	0.0331269	1
IL1RL2	-0.0237819	0.00993061	0.0166853	1
PDGF.subunit.B	0.0225216	0.010259	0.028213	1
IL.27	0.00248594	0.00990789	0.801903	1
IL.17D	0.00629258	0.0100405	0.530885	1
CXCL1	-0.0112394	0.0101778	0.269542	1
LOX.1	-0.0140894	0.0101818	0.166518	1
Gal.9	-0.0292774	0.00999981	0.00343746	0.948738
GIF	-0.00992495	0.0101679	0.329085	1
SCF	-5.04989e-06	0.0100892	0.999601	1
IL18	-0.0109918	0.0100041	0.271971	1
FGF.21	-0.0321689	0.0100175	0.00133433	0.368275
PIgR	-0.0154137	0.0099845	0.122743	1
RAGE	-0.0238851	0.0101105	0.018215	1
SOD2	-0.00430195	0.010219	0.673802	1
CTRC	0.00179575	0.0101416	0.859466	1
FGF.23	-0.0366066	0.00982322	0.000197431	0.0544909
SPON2	-0.024602	0.00988083	0.0128284	1
GH	0.00279969	0.00957079	0.769904	1
FS	-0.00901889	0.0101174	0.372769	1
GLO1	-0.0160523	0.0101491	0.113826	1
CD84	-0.00132472	0.0101876	0.896549	1
PAPPA	-0.0303212	0.00961379	0.00162557	0.448656
SERPINA12	-0.0128064	0.0101502	0.207152	1
REN	-0.0338128	0.00938742	0.000320597	0.0884849
DECR1	-0.00880399	0.0101367	0.385172	1
MERTK	-0.0316161	0.00985071	0.00134251	0.370534
KIM1	-0.0386656	0.00939804	3.98133e-05	0.0109885
THBS2	-0.018619	0.0101744	0.0673429	1
TM	-0.0305138	0.0101021	0.00254295	0.701853
VSIG2	-0.0392467	0.00951914	3.83461e-05	0.0105835
AMBP	-0.0375895	0.00982485	0.000132715	0.0366293
PRELP	-0.00339427	0.0100417	0.735371	1
HO.1	0.00573353	0.010166	0.572799	1
XCL1	-0.00161447	0.0101176	0.873229	1
IL16	-0.0148414	0.0101978	0.145668	1
SORT1	-0.0183824	0.0102138	0.0719914	1
CEACAM8	-0.0160616	0.0101945	0.115233	1
PTX3	-0.0139188	0.0102101	0.172898	1
PSGL.1	-0.00760118	0.0102329	0.457645	1
CCL17	-0.011226	0.010144	0.26852	1
CCL3	-0.00228667	0.0102503	0.823484	1
MMP7	-0.0333202	0.00944682	0.000425897	0.117548
IgG.Fc.receptor.II.b	-0.0137909	0.0102354	0.177956	1
ITGB1BP2	-0.00801504	0.0102187	0.43289	1
DCN	-0.00587332	0.00921122	0.523761	1
Dkk.1	-0.00727499	0.0101365	0.472993	1
LPL	-0.00456386	0.00987988	0.644159	1
PRSS8	-0.0290354	0.00940967	0.00204784	0.565203
AGRP	0.000567295	0.0101524	0.955442	1
HB.EGF	-0.0110085	0.0102853	0.284557	1
GDF.2	-0.00791434	0.00998115	0.427877	1
FABP2	0.00333084	0.0102417	0.745034	1
THPO	-0.00291268	0.0102615	0.776546	1
MARCO	-0.00812582	0.010161	0.42394	1
GT	-0.0133975	0.0101926	0.188791	1
BNP	-0.0186585	0.00934865	0.0460332	1
MMP12	-0.0189948	0.00914219	0.0378144	1
ACE2	-0.0239202	0.00968655	0.0135841	1
PD.L2	-0.0150006	0.0102033	0.141613	1
CTSL1	-0.0255993	0.00984711	0.00937351	1
hOSCAR	-0.0159648	0.0100328	0.111647	1
TNFRSF13B	-0.010338	0.0100014	0.301373	1
TGM2	-0.0113973	0.0102721	0.267277	1
LEP	-0.0259627	0.00878896	0.00315917	0.871932
CA5A	-0.00928291	0.0101294	0.359506	1
HSP.27	0.00730625	0.0102153	0.47452	1
CD4	-0.0199514	0.0101659	0.0497796	1
NEMO	-0.00404961	0.0102089	0.691634	1
VEGFD	-0.00840614	0.0101128	0.405899	1
PARP.1	-0.0142839	0.0102221	0.162403	1
HAOX1	-0.00533298	0.00989142	0.589819	1
AARSD1	-0.0137873	0.010151	0.174489	1
ABHD14B	0.00326112	0.0101481	0.747963	1
ADAM15	-0.00991627	0.0102219	0.33207	1
ADGRB3	-0.00622164	0.0101169	0.538615	1
AKT1S1	-0.00255389	0.0102215	0.802717	1
ANXA10	-0.00651913	0.00984395	0.50786	1
AOC1	-0.0192302	0.0103256	0.062639	1
ASGR1	-0.052292	0.00969472	7.3894e-08	2.03947e-05
ATP6V1F	-0.010844	0.0100984	0.282976	1
BST2	-0.0141709	0.0101841	0.164178	1
CARHSP1	-0.0140853	0.0100993	0.163209	1
CCL27	0.0024212	0.0102849	0.813902	1
CD302	-0.0328649	0.00997386	0.000994406	0.274456
CD33	-0.00826624	0.0103166	0.423042	1
CD63	0.00290122	0.0102174	0.776468	1
CDH15	-0.00358599	0.00938263	0.702342	1
CDH17	-0.00177028	0.0100581	0.860302	1
CEACAM3	-0.00312881	0.0101131	0.75705	1
CETN2	-0.00464438	0.0101162	0.646191	1
CLSTN1	0.00709394	0.0102215	0.487717	1
COL4A3BP	-0.00746699	0.01015	0.46199	1
CRADD	0.00431544	0.0101201	0.669828	1
CRIP2	0.00232829	0.0101443	0.818482	1
CTF1	-0.00401657	0.0101962	0.693661	1
DEFB4A	-0.00120667	0.0097877	0.90189	1
DPEP1	-0.000546501	0.0100758	0.956748	1
DPEP2	-0.00063563	0.0102027	0.950328	1
DSG3	-0.0226066	0.0100654	0.0247725	1
DUSP3	0.000655763	0.0105982	0.950666	1
ECE1	0.00416973	0.0101455	0.681106	1
EIF4B	-0.00220416	0.0100857	0.82702	1
EPHA10	-0.00200277	0.0103877	0.847126	1
EREG	0.0052859	0.0101452	0.602384	1
FCAR	-0.00499624	0.0101542	0.622728	1
FGFR2	-0.032787	0.0100141	0.00107118	0.295646
FHIT	-0.00401289	0.0102359	0.695053	1
FKBP5	-0.00322537	0.0102617	0.753306	1
FKBP7	-0.00298722	0.0101267	0.768025	1
FUT8	-0.000537659	0.0103181	0.958445	1
GBP2	-0.00604557	0.0102362	0.554824	1
GGT5	-0.0129119	0.0101569	0.203736	1
GPNMB	-0.00642218	0.0101891	0.528541	1
GSTP1	0.00134662	0.0101735	0.894704	1
HMOX2	-0.00786711	0.0101437	0.438064	1
HSP90B1	-0.0011517	0.0104569	0.912307	1
IFI30	-0.0036523	0.0101627	0.719333	1
IFNL1	-0.00740886	0.0100942	0.46302	1
IKZF2	-0.00310361	0.0103247	0.763738	1
IL15	-0.0291059	0.0102372	0.00449465	1
IL32	0.0100095	0.0100142	0.317613	1
IL3RA	0.00115917	0.00977402	0.905602	1
ILKAP	-0.00899287	0.0101522	0.375786	1
IMPA1	-0.00208971	0.0101665	0.837156	1
ING1	-0.0183508	0.0101487	0.0706696	1
ISLR2	-6.57838e-05	0.0101979	0.994853	1
KIF1BP	-0.00672723	0.0101644	0.508121	1
KIR2DL3	-0.00674686	0.0101134	0.50474	1
KIRREL2	-0.0172992	0.0101061	0.0870378	1
KLB	-0.000853999	0.0104459	0.934847	1
LEPR	0.00870018	0.00999809	0.384264	1
LTBP3	-0.0167161	0.0101222	0.0987476	1
MAD1L1	-0.0101734	0.0101472	0.316139	1
NAA10	-0.00720765	0.0101944	0.479606	1
NDRG1	-0.00349265	0.0102316	0.732854	1
NEFL	-0.0265125	0.00821378	0.00125985	0.347718
NPM1	-0.00595819	0.0101739	0.558163	1
NXPH1	-0.00897199	0.0100994	0.374409	1
PAEP	-0.00940953	0.0101219	0.352638	1
PFDN2	0.00236034	0.0102518	0.817922	1
PHOSPHO1	-0.0103179	0.0098111	0.293035	1
PLA2G10	-0.00709475	0.00992409	0.474721	1
PMVK	0.0036329	0.0100041	0.716522	1
PPP3R1	-5.19567e-05	0.0101337	0.99591	1
PRTFDC1	-0.0127496	0.0102994	0.215842	1
PSG1	-0.00972981	0.00997811	0.329575	1
PSME1	-0.00715997	0.01014	0.48017	1
PTPN1	-0.0105087	0.0102444	0.305066	1
PTS	-0.0131344	0.0101301	0.194873	1
RBKS	-0.00816454	0.0101574	0.42157	1
RNF31	0.00820932	0.0102731	0.424287	1
RPS6KB1	-0.0148848	0.0101454	0.142431	1
SFRP1	-0.0256435	0.00962301	0.00774119	1
SMOC1	-0.0132871	0.00992355	0.180683	1
SNCG	-0.0202542	0.00973971	0.0376447	1
SRP14	-0.0089229	0.0102213	0.382743	1
TBCB	0.00503964	0.0101628	0.620006	1
TDGF1	-0.000862042	0.0102814	0.933185	1
TNFRSF13C	-0.00188315	0.0102701	0.854525	1
TPPP3	0.00144216	0.0102221	0.887814	1
UBE2F	0.0160832	0.0102388	0.116326	1
VSTM1	-0.0140838	0.010191	0.167073	1
WWP2	-0.00856644	0.0100521	0.394163	1

## Sheet: ST8
Supplementary Table 8. Cross-sectional associations between protein concentration and life satisfaction at protein measurement wave 4 using linear regressions, after full adjustments.
Protein	Coefficient (β)	Standard error (se)	Uncorrected P value (p)	FDR corrected P value (pfdr)
NMNAT1	-0.00525056	0.00290566	0.0708536	1
NRP2	-0.00111109	0.00288946	0.700609	1
MAPT	-0.00340436	0.00291142	0.242363	1
CADM3	-0.00134757	0.0026705	0.613865	1
GDNF	-0.00441676	0.00286897	0.123782	1
UNC5C	-0.00485761	0.00268271	0.0702775	1
VWC2	-0.00422973	0.00273319	0.12183	1
Siglec.9	-0.00162571	0.00289888	0.574969	1
CLM.6	-0.00400377	0.00283284	0.157652	1
EZR	-0.00352133	0.00290243	0.225128	1
SMOC2	-0.00147897	0.00271386	0.585812	1
NBL1	0.00324484	0.00285355	0.25557	1
EFNA4	-0.00428866	0.00278338	0.123461	1
SCARB2	-0.00450492	0.00271856	0.0975958	1
NCAN	0.00482578	0.00283721	0.0890593	1
PRTG	0.00229197	0.0028856	0.427093	1
ROBO2	0.00137726	0.00282957	0.626476	1
CRTAM	0.00233439	0.00277648	0.400538	1
RGMA	0.000621946	0.00287772	0.828904	1
PLXNB3	-0.000274914	0.00290112	0.92451	1
CPA2	-0.00138597	0.00287311	0.62956	1
CD38	-0.00264395	0.0028128	0.347303	1
SMPD1	-0.0023064	0.00279178	0.408786	1
MSR1	-0.00544333	0.00273009	0.0462542	1
Alpha.2.MRAP	-0.00181013	0.00290405	0.533122	1
sFRP.3	0.00171984	0.00280965	0.540501	1
EPHB6	-0.00287172	0.00280306	0.305678	1
RGMB	-0.00153566	0.00282074	0.586191	1
SIGLEC1	0.000143956	0.00280381	0.959055	1
CNTN5	0.0026256	0.00277947	0.344913	1
ADAM.22	-0.00193166	0.00279132	0.488972	1
CLEC1B	0.000300988	0.00290141	0.917383	1
ADAM.23	0.000978283	0.00283867	0.730396	1
MATN3	0.000426929	0.00282337	0.879818	1
RSPO1	-0.00101998	0.0028066	0.716314	1
HAGH	-0.00235716	0.00291432	0.418677	1
LXN	-0.00258418	0.00291603	0.375578	1
gal.8	-0.00393449	0.00291331	0.176942	1
BCAN	0.00458398	0.00278983	0.100459	1
LAYN	-0.00309568	0.0025888	0.231864	1
NEP	-0.00297434	0.00284727	0.296272	1
GDF.8	0.000222075	0.00275209	0.935691	1
THY.1	-0.00211268	0.00276538	0.444938	1
WFIKKN1	0.00336504	0.00272729	0.217353	1
TMPRSS5	-0.00276932	0.0028646	0.333747	1
CDH3	-0.000468595	0.002852	0.869502	1
GFR.alpha.1	-0.00481567	0.00266588	0.0709471	1
GM.CSF.R.alpha	-0.000517694	0.00290048	0.858353	1
Beta.NGF	0.00197836	0.00290831	0.496398	1
SCARA5	-0.00435011	0.00281575	0.122463	1
CD200	0.00115288	0.00282185	0.682894	1
NTRK2	0.00370309	0.00287604	0.197989	1
GZMA	-0.000586461	0.00289722	0.8396	1
G.CSF	0.000798649	0.00292305	0.784698	1
DRAXIN	-0.000843432	0.00277121	0.760877	1
SCARF2	-0.00342886	0.0025786	0.183698	1
GDNFR.alpha.3	-0.00484612	0.00278659	0.0821141	1
PVR	0.00368678	0.00288687	0.201663	1
TNFRSF12A	-0.00608874	0.00268402	0.0233631	1
SKR3	-0.00472508	0.0026928	0.0794034	1
FLRT2	-0.0031738	0.00285334	0.266087	1
CPM	0.000767336	0.00286063	0.788531	1
CLEC10A	-0.000168068	0.00288578	0.953561	1
GCP5	0.00275127	0.0028846	0.340266	1
BMP.4	-0.00122222	0.00289726	0.673161	1
FcRL2	0.00343533	0.00288317	0.233539	1
MDGA1	0.00037813	0.00283318	0.893834	1
IL.5R.alpha	-0.00206762	0.00284817	0.467923	1
PDGF.R.alpha	-0.00294548	0.00282931	0.297926	1
CTSC	-0.0012124	0.00292164	0.678188	1
CDH6	-0.00356863	0.00287763	0.215017	1
DDR1	0.000446823	0.00288053	0.876738	1
JAM.B	-0.0024584	0.00270488	0.363483	1
CTSS	-0.00393662	0.00290847	0.17599	1
N.CDase	0.00290172	0.0028933	0.315979	1
NAAA	-0.00348863	0.00291242	0.231063	1
N2DL.2	-0.0019723	0.00275887	0.474726	1
PLXNB1	-0.00149764	0.00290766	0.606541	1
TNFRSF21	-0.00151327	0.00282656	0.592426	1
CLM.1	0.00112255	0.00287661	0.696389	1
SPOCK1	0.00356506	0.00289451	0.218163	1
IL12	-0.000333991	0.00276322	0.903801	1
Dkk.4	-0.00509043	0.00271143	0.0605534	1
EDA2R	-0.00550348	0.00223724	0.0139476	1
LAT	-0.00027923	0.00288614	0.922932	1
NTRK3	0.00211377	0.00286934	0.461375	1
LAIR.2	-0.000162342	0.00289188	0.955236	1
MANF	0.00575893	0.00291213	0.0480622	1
TN.R	0.00473278	0.00277623	0.0883364	1
CD200R1	-0.00191741	0.00289378	0.507635	1
Nr.CAM	0.00664087	0.00286706	0.0206057	1
KYNU	0.0012067	0.00287787	0.675021	1
BMP.6	-0.00146979	0.00287818	0.609619	1
ANGPT1	0.0032595	0.00290504	0.261939	1
ADM	-0.00085811	0.00289119	0.766637	1
CD40.L	0.00384677	0.00289044	0.183328	1
SLAMF7	-0.000290127	0.00286866	0.919448	1
PGF	-0.00480891	0.00264036	0.0686516	1
ADAM.TS13	0.00111022	0.00289361	0.70124	1
BOC	-0.00202214	0.00290093	0.48581	1
IL.4RA	-0.00598459	0.00282611	0.0342842	1
SRC	-0.0027348	0.00291745	0.348626	1
IL.1ra	-0.00440742	0.00290165	0.128875	1
IL6	-0.000901654	0.00292955	0.75827	1
TNFRSF10A	-0.00466205	0.00270993	0.0854632	1
STK4	-0.0044658	0.00290467	0.12428	1
IDUA	0.000849023	0.0029056	0.770151	1
TNFRSF11A	-0.00648957	0.00272223	0.0171864	1
PAR.1	-0.00142307	0.00289749	0.623361	1
TRAIL.R2	-0.00405574	0.00277709	0.144269	1
PRSS27	-0.00208452	0.00290987	0.47382	1
TIE2	-0.00136924	0.00290445	0.637366	1
TF	-0.00141005	0.00285604	0.621545	1
IL1RL2	-0.000401664	0.00282156	0.886808	1
PDGF.subunit.B	0.00190365	0.00291428	0.513665	1
IL.27	0.00317079	0.00281211	0.259593	1
IL.17D	8.54565e-05	0.00285044	0.976085	1
CXCL1	-0.00187219	0.00288961	0.517093	1
LOX.1	-0.00525553	0.00288977	0.0690537	1
Gal.9	-0.00627902	0.00284033	0.0271286	1
GIF	-0.000900738	0.00288683	0.755048	1
SCF	-0.00195471	0.00286391	0.494952	1
IL18	-0.00110785	0.00284042	0.696539	1
FGF.21	-0.0045719	0.00284712	0.108415	1
PIgR	-0.00178565	0.00283525	0.528868	1
RAGE	-0.0023275	0.00287232	0.417814	1
SOD2	-0.00147454	0.00290092	0.611278	1
CTRC	0.000558456	0.00287897	0.846205	1
FGF.23	-0.00866095	0.00279041	0.00192681	0.5318
SPON2	-0.00152195	0.0028075	0.587786	1
GH	0.00256476	0.0027166	0.345185	1
FS	-0.000498472	0.00287245	0.862241	1
GLO1	-0.00328887	0.00288164	0.253821	1
CD84	0.00270694	0.00289166	0.349283	1
PAPPA	-0.00155545	0.00273318	0.569328	1
SERPINA12	-0.00249165	0.00288178	0.387311	1
REN	-0.000505276	0.00267018	0.849925	1
DECR1	-0.000876549	0.00287789	0.760705	1
MERTK	-0.00627746	0.00279866	0.0249627	1
KIM1	-0.00498716	0.00267341	0.0622054	1
THBS2	-0.00151278	0.00288964	0.600649	1
TM	-0.00297395	0.00287132	0.300398	1
VSIG2	-0.004902	0.00270797	0.0703551	1
AMBP	-0.00523253	0.00279383	0.0611732	1
PRELP	0.00255703	0.0028503	0.369727	1
HO.1	0.00177104	0.00288587	0.539461	1
XCL1	-0.0015983	0.00287203	0.577904	1
IL16	-0.0044144	0.00289484	0.127376	1
SORT1	-0.00139854	0.00290081	0.629753	1
CEACAM8	-0.00517657	0.00289367	0.0737193	1
PTX3	-0.00449245	0.00289817	0.121214	1
PSGL.1	0.00037277	0.00290513	0.897908	1
CCL17	-0.00386699	0.00287941	0.179372	1
CCL3	-0.000187778	0.00290985	0.948551	1
MMP7	-0.00572203	0.002685	0.0331547	1
IgG.Fc.receptor.II.b	0.000350153	0.00290641	0.904114	1
ITGB1BP2	-0.00157042	0.00290099	0.588312	1
DCN	0.00231005	0.00261471	0.377041	1
Dkk.1	-1.66682e-05	0.00287776	0.995379	1
LPL	-0.00102996	0.00280471	0.713474	1
PRSS8	-0.00434663	0.00267402	0.104152	1
AGRP	0.00234428	0.00288175	0.415995	1
HB.EGF	0.000184052	0.00292028	0.94975	1
GDF.2	-0.000517791	0.00283369	0.855024	1
FABP2	-0.000355601	0.00290744	0.902663	1
THPO	-0.00153506	0.00291292	0.598242	1
MARCO	-0.00105141	0.00288472	0.715527	1
GT	-0.000194517	0.00289421	0.94642	1
BNP	-0.00406076	0.00265455	0.126179	1
MMP12	-0.0038216	0.00259612	0.141107	1
ACE2	-0.00197845	0.00275216	0.472272	1
PD.L2	-0.00127946	0.00289738	0.658814	1
CTSL1	-0.00417471	0.00279732	0.135693	1
hOSCAR	-0.00517517	0.00284774	0.0692645	1
TNFRSF13B	-0.000198028	0.00283964	0.944407	1
TGM2	-0.00215047	0.00291633	0.460939	1
LEP	-6.45871e-06	0.00249834	0.997937	1
CA5A	0.00102428	0.00287582	0.721735	1
HSP.27	0.000175055	0.00290012	0.951872	1
CD4	-0.00358729	0.00288689	0.214099	1
NEMO	-0.00245755	0.00289784	0.396466	1
VEGFD	-0.00310203	0.00287058	0.279942	1
PARP.1	-0.00181054	0.00290253	0.532815	1
HAOX1	-0.00102274	0.00280802	0.715717	1
AARSD1	-0.00348884	0.00288182	0.226121	1
ABHD14B	-0.00185652	0.00288067	0.519313	1
ADAM15	0.00137041	0.0029021	0.636807	1
ADGRB3	0.00287501	0.00287169	0.316825	1
AKT1S1	-0.0011816	0.00290162	0.683874	1
ANXA10	-0.00317733	0.00279411	0.255558	1
AOC1	-0.00328645	0.00293219	0.262449	1
ASGR1	-0.00655098	0.00276202	0.0177593	1
ATP6V1F	-0.00396047	0.00286638	0.16716	1
BST2	-0.00015716	0.0028919	0.956664	1
CARHSP1	-0.00127771	0.00286775	0.655957	1
CCL27	0.000571081	0.00291965	0.844936	1
CD302	-0.0051816	0.00283463	0.0676466	1
CD33	-0.00229477	0.00292867	0.433359	1
CD63	-0.00406122	0.00289966	0.161434	1
CDH15	-0.000188858	0.00266358	0.943479	1
CDH17	0.00171362	0.00285514	0.548423	1
CEACAM3	-0.00367009	0.0028702	0.201097	1
CETN2	-0.0014315	0.00287175	0.618183	1
CLSTN1	0.00134199	0.00290177	0.643773	1
COL4A3BP	-0.0026805	0.00288123	0.352268	1
CRADD	-0.00156894	0.00287282	0.585012	1
CRIP2	-0.000839729	0.00287974	0.770612	1
CTF1	0.000991926	0.0028945	0.731852	1
DEFB4A	-0.00620941	0.00277638	0.025386	1
DPEP1	0.000591872	0.00286028	0.836079	1
DPEP2	0.00375066	0.00289558	0.195307	1
DSG3	-0.00305532	0.00285906	0.285309	1
DUSP3	-0.00508359	0.00300728	0.0910419	1
ECE1	-0.000273151	0.00288017	0.924449	1
EIF4B	-0.00101036	0.00286309	0.724193	1
EPHA10	-0.00226049	0.0029486	0.443355	1
EREG	0.000109959	0.00288011	0.969547	1
FCAR	-0.00377661	0.00288191	0.190135	1
FGFR2	-0.00544114	0.00284587	0.0559713	1
FHIT	-0.00156895	0.00290568	0.589263	1
FKBP5	-0.000811167	0.00291309	0.78068	1
FKBP7	-0.00327874	0.00287421	0.254062	1
FUT8	-0.0015699	0.00292894	0.591998	1
GBP2	-0.00617747	0.00290396	0.0334737	1
GGT5	-0.00268207	0.00288366	0.352393	1
GPNMB	-0.00128023	0.00289254	0.658087	1
GSTP1	-0.00333633	0.00288746	0.247988	1
HMOX2	-0.00212534	0.00287961	0.460529	1
HSP90B1	-0.00191939	0.00296829	0.517917	1
IFI30	-0.00368847	0.0028843	0.201056	1
IFNL1	-0.00253592	0.00286542	0.376217	1
IKZF2	0.000142001	0.00293099	0.961362	1
IL15	-0.00366338	0.00290901	0.208003	1
IL32	0.00399541	0.00284237	0.159921	1
IL3RA	-0.00149165	0.00277451	0.590871	1
ILKAP	-0.00242689	0.00288201	0.399803	1
IMPA1	-0.00401825	0.0028852	0.163803	1
ING1	-0.00542898	0.00288087	0.0595878	1
ISLR2	0.00475835	0.00289375	0.1002	1
KIF1BP	-0.00405739	0.00288478	0.159677	1
KIR2DL3	0.00180031	0.00287098	0.530658	1
KIRREL2	-0.00198262	0.00287	0.489735	1
KLB	-0.00457902	0.00296426	0.122506	1
LEPR	0.000697601	0.00283854	0.805883	1
LTBP3	-0.00127338	0.00287459	0.657812	1
MAD1L1	-0.00469371	0.00287984	0.10323	1
NAA10	-0.00125393	0.00289411	0.664848	1
NDRG1	-0.00479008	0.00290335	0.0990707	1
NEFL	-0.00242853	0.00233506	0.298404	1
NPM1	-0.00259553	0.00288795	0.368854	1
NXPH1	0.00111809	0.00286728	0.696601	1
PAEP	-0.002763	0.00287337	0.336328	1
PFDN2	0.00108143	0.00291022	0.710215	1
PHOSPHO1	-0.005716	0.00278382	0.0401241	1
PLA2G10	-0.00281826	0.00281702	0.317171	1
PMVK	0.00388831	0.00283917	0.170931	1
PPP3R1	-0.00252779	0.0028764	0.379573	1
PRTFDC1	-0.00156417	0.00292432	0.592766	1
PSG1	-0.00470747	0.00283177	0.0965342	1
PSME1	-0.00205587	0.00287852	0.475149	1
PTPN1	-0.00292949	0.00290818	0.313852	1
PTS	0.00221999	0.00287621	0.440262	1
RBKS	-0.00144422	0.00288363	0.616522	1
RNF31	0.00271816	0.00291621	0.351361	1
RPS6KB1	0.000256129	0.002881	0.929165	1
SFRP1	-0.00381494	0.00273393	0.162989	1
SMOC1	-0.000593469	0.00281783	0.833204	1
SNCG	-0.000560497	0.00276671	0.839471	1
SRP14	-0.0033428	0.00290135	0.249342	1
TBCB	0.0014647	0.002885	0.611701	1
TDGF1	0.00114582	0.00291858	0.694645	1
TNFRSF13C	-0.00100826	0.00291541	0.729487	1
TPPP3	-0.00354162	0.00290118	0.222268	1
UBE2F	0.00436367	0.00290668	0.133386	1
VSTM1	-0.00352535	0.00289319	0.223123	1
WWP2	-0.00236267	0.00285359	0.407751	1

## Sheet: ST9
Supplementary Table 9. Cross-sectional associations between protein concentration and depressive symptoms at protein measurement at wave 4 using linear regressions, after full adjustments.
Protein	Coefficient (β)	Standard error (se)	Uncorrected P value (p)	FDR corrected P value (pfdr)
NMNAT1	0.00286936	0.00991312	0.772255	1
NRP2	0.00635899	0.0098526	0.518706	1
MAPT	0.0147312	0.00992664	0.137905	1
CADM3	0.0103913	0.00910489	0.253833	1
GDNF	0.00379394	0.0097865	0.698285	1
UNC5C	0.0196211	0.00914613	0.0320041	1
VWC2	0.0231283	0.00931475	0.0130792	1
Siglec.9	0.0072911	0.00988478	0.460805	1
CLM.6	0.0173006	0.00965815	0.0733395	1
EZR	0.00169673	0.00989944	0.863922	1
SMOC2	0.0016528	0.00925462	0.858269	1
NBL1	0.00679879	0.00973177	0.48484	1
EFNA4	0.0166048	0.0094903	0.0802718	1
SCARB2	0.0130682	0.00927132	0.158776	1
NCAN	-0.0125004	0.00967666	0.196515	1
PRTG	-0.00803957	0.00983982	0.413963	1
ROBO2	0.00667693	0.00964845	0.488974	1
CRTAM	0.00844371	0.00946764	0.37254	1
RGMA	-0.0164067	0.00980883	0.0944931	1
PLXNB3	-0.00819571	0.00989176	0.407426	1
CPA2	0.00647195	0.00979697	0.508911	1
CD38	-0.00995729	0.00959134	0.299275	1
SMPD1	0.011597	0.00951877	0.223189	1
MSR1	0.0252615	0.00930471	0.00666431	1
Alpha.2.MRAP	-0.00134721	0.00990333	0.891801	1
sFRP.3	0.00731969	0.00958056	0.444914	1
EPHB6	0.0094975	0.00955849	0.320482	1
RGMB	-0.00116031	0.00961909	0.903995	1
SIGLEC1	0.013978	0.00955782	0.143709	1
CNTN5	-0.0238809	0.00947	0.0117251	1
ADAM.22	0.00839098	0.00951793	0.37806	1
CLEC1B	-0.001235	0.00989377	0.900669	1
ADAM.23	-0.00365038	0.00967978	0.706113	1
MATN3	-0.0103908	0.00962598	0.280465	1
RSPO1	-0.000942929	0.00957064	0.921523	1
HAGH	0.00301743	0.00993864	0.761448	1
LXN	0.0042967	0.00994455	0.665722	1
gal.8	0.00748114	0.00993625	0.451557	1
BCAN	-0.0193965	0.00951115	0.041497	1
LAYN	0.0118963	0.00882726	0.177855	1
NEP	0.0180807	0.00970562	0.0625653	1
GDF.8	-0.0198066	0.00937815	0.0347626	1
THY.1	0.0181531	0.00942537	0.054194	1
WFIKKN1	0.00803062	0.00930114	0.387981	1
TMPRSS5	-0.0062739	0.00976904	0.520774	1
CDH3	0.0061948	0.00972471	0.524159	1
GFR.alpha.1	0.0257785	0.00908393	0.00457047	1
GM.CSF.R.alpha	-0.00516134	0.00989022	0.601802	1
Beta.NGF	0.00262119	0.0099179	0.791574	1
SCARA5	0.0117203	0.009603	0.222372	1
CD200	-0.00118244	0.00962269	0.902209	1
NTRK2	-0.00184599	0.0098097	0.850747	1
GZMA	0.00403212	0.0098793	0.683199	1
G.CSF	-0.00462193	0.00996734	0.642889	1
DRAXIN	0.00842601	0.00944877	0.372589	1
SCARF2	0.00541825	0.00879487	0.537892	1
GDNFR.alpha.3	9.24131e-05	0.00950665	0.992245	1
PVR	0.00552681	0.00984618	0.574621	1
TNFRSF12A	0.0237535	0.00915023	0.00947557	1
SKR3	0.0209735	0.0091794	0.0223859	1
FLRT2	0.0138448	0.00972866	0.154805	1
CPM	0.019452	0.00974884	0.0460921	1
CLEC10A	-0.00370222	0.00984025	0.706769	1
GCP5	-0.00738577	0.00983696	0.452816	1
BMP.4	-0.00549965	0.00987943	0.577786	1
FcRL2	-0.00504247	0.00983332	0.608131	1
MDGA1	5.19471e-05	0.00966114	0.99571	1
IL.5R.alpha	-0.00140246	0.00971298	0.885201	1
PDGF.R.alpha	0.0144213	0.0096462	0.135005	1
CTSC	0.00462676	0.00996268	0.642386	1
CDH6	-0.000392886	0.00981499	0.968072	1
DDR1	0.00296022	0.00982247	0.76315	1
JAM.B	0.0127145	0.00922209	0.168081	1
CTSS	0.0142557	0.00991749	0.150692	1
N.CDase	-0.00407186	0.0098674	0.679885	1
NAAA	-0.0104762	0.00993179	0.29159	1
N2DL.2	0.013874	0.00940531	0.140275	1
PLXNB1	0.0137347	0.00991255	0.165968	1
TNFRSF21	0.00889933	0.00963768	0.355873	1
CLM.1	-0.00731799	0.00980861	0.455674	1
SPOCK1	-0.00694896	0.00987178	0.481532	1
IL12	0.001314	0.00942253	0.889101	1
Dkk.4	0.00742646	0.00925004	0.422116	1
EDA2R	0.0254347	0.00762301	0.000857727	0.236733
LAT	0.00756558	0.00984083	0.442071	1
NTRK3	-0.0159071	0.00978126	0.103986	1
LAIR.2	-0.000589704	0.00986127	0.952319	1
MANF	0.0120884	0.00993404	0.223742	1
TN.R	-0.015603	0.00946719	0.0994262	1
CD200R1	-0.00859681	0.00986726	0.383684	1
Nr.CAM	0.00119016	0.00978468	0.903196	1
KYNU	-0.00138489	0.00981374	0.887786	1
BMP.6	-0.0106576	0.00981315	0.277534	1
ANGPT1	-0.00889914	0.00990685	0.369102	1
ADM	0.0228817	0.00985088	0.0202508	1
CD40.L	0.0054731	0.00985857	0.578822	1
SLAMF7	-0.0204723	0.00977551	0.0363157	1
PGF	0.00874768	0.00900688	0.33151	1
ADAM.TS13	0.000212472	0.00986738	0.982822	1
BOC	-0.0137059	0.00988995	0.165891	1
IL.4RA	0.0173271	0.00963886	0.072328	1
SRC	0.0207994	0.00994313	0.0365307	1
IL.1ra	0.00365609	0.00989788	0.711868	1
IL6	-0.00515951	0.00998946	0.605544	1
TNFRSF10A	0.0206128	0.00923797	0.0257285	1
STK4	0.0153728	0.00990483	0.120748	1
IDUA	0.00432561	0.0099079	0.662443	1
TNFRSF11A	0.0208422	0.00928368	0.0248327	1
PAR.1	0.00692585	0.00988004	0.483357	1
TRAIL.R2	0.0149471	0.00946933	0.114555	1
PRSS27	0.00454915	0.00992309	0.646666	1
TIE2	0.00607241	0.00990391	0.539832	1
TF	-0.00527273	0.00973899	0.588266	1
IL1RL2	0.0149701	0.00961793	0.119693	1
PDGF.subunit.B	-0.003467	0.00993812	0.727218	1
IL.27	-0.00783212	0.00959015	0.414169	1
IL.17D	0.00911508	0.00971863	0.348367	1
CXCL1	-0.00262403	0.00985408	0.790034	1
LOX.1	-0.00111864	0.00985906	0.90967	1
Gal.9	0.0315648	0.00967695	0.00111828	0.308647
GIF	0.00638895	0.00984356	0.516353	1
SCF	-0.0120784	0.0097643	0.216179	1
IL18	0.00643744	0.00968535	0.506317	1
FGF.21	0.0280155	0.00970004	0.0039004	1
PIgR	0.0155487	0.0096649	0.107762	1
RAGE	-0.00214434	0.00979548	0.826733	1
SOD2	0.00854894	0.00989137	0.387497	1
CTRC	-0.00167728	0.00981725	0.864352	1
FGF.23	0.03545	0.00950906	0.000196278	0.0541729
SPON2	0.0198674	0.00956762	0.0379241	1
GH	0.00647668	0.00926414	0.484531	1
FS	0.00782675	0.0097941	0.424274	1
GLO1	0.0169077	0.00982383	0.0853289	1
CD84	-0.00180102	0.00986182	0.855103	1
PAPPA	0.0246524	0.00931054	0.00814102	1
SERPINA12	-0.0012656	0.00982796	0.897543	1
REN	0.00761789	0.00910436	0.402806	1
DECR1	-0.00539939	0.00981323	0.58221	1
MERTK	0.0183697	0.00954535	0.0543832	1
KIM1	0.0260831	0.00910968	0.00422036	1
THBS2	0.00897614	0.00985281	0.362351	1
TM	0.00392304	0.00979252	0.688729	1
VSIG2	0.0214359	0.00923114	0.0202876	1
AMBP	0.0256214	0.00952145	0.00716223	1
PRELP	-0.00594772	0.00972014	0.540649	1
HO.1	-0.00861294	0.00984019	0.381486	1
XCL1	0.00267276	0.00979393	0.784948	1
IL16	0.0056432	0.0098744	0.567701	1
SORT1	0.0155326	0.00988832	0.116325	1
CEACAM8	-0.00139796	0.00987221	0.887401	1
PTX3	0.00252406	0.00988626	0.7985	1
PSGL.1	0.00387026	0.00990625	0.696053	1
CCL17	0.0241617	0.00981231	0.013853	1
CCL3	-0.0134067	0.00991977	0.176624	1
MMP7	0.0176655	0.00915696	0.0537943	1
IgG.Fc.receptor.II.b	0.0196239	0.00990487	0.0476483	1
ITGB1BP2	0.0164176	0.0098886	0.09696	1
DCN	-0.0022853	0.00891712	0.797749	1
Dkk.1	0.00529355	0.00981269	0.589607	1
LPL	-0.00332652	0.00956406	0.728002	1
PRSS8	0.0195666	0.00911563	0.0319079	1
AGRP	0.0173454	0.00982301	0.0775238	1
HB.EGF	-0.0114225	0.00995611	0.25135	1
GDF.2	-0.0078776	0.0096619	0.414946	1
FABP2	-0.00396227	0.00991412	0.689434	1
THPO	0.000922774	0.00993345	0.925992	1
MARCO	-0.00297554	0.00983691	0.7623	1
GT	0.00686312	0.0098685	0.486818	1
BNP	0.00609503	0.0090546	0.500905	1
MMP12	0.0157331	0.0088514	0.0755848	1
ACE2	0.0216979	0.00937785	0.0207438	1
PD.L2	0.0018195	0.00988027	0.853903	1
CTSL1	0.0124847	0.00953959	0.190718	1
hOSCAR	0.0160284	0.00971162	0.0989499	1
TNFRSF13B	0.00763869	0.00968223	0.430205	1
TGM2	0.0195431	0.00993956	0.0493617	1
LEP	0.0159208	0.00851472	0.0616016	1
CA5A	0.00529844	0.00980625	0.589019	1
HSP.27	-0.00823564	0.00988832	0.404982	1
CD4	0.00195355	0.00984653	0.842745	1
NEMO	-0.00273605	0.00988257	0.781908	1
VEGFD	0.019903	0.00978417	0.0420125	1
PARP.1	-0.00801352	0.00989718	0.418185	1
HAOX1	0.018366	0.0095701	0.0550594	1
AARSD1	0.0185298	0.0098238	0.0593555	1
ABHD14B	-0.00598118	0.00982312	0.542641	1
ADAM15	9.37591e-05	0.00989646	0.992442	1
ADGRB3	-0.0134683	0.00979109	0.16905	1
AKT1S1	0.00287535	0.00989463	0.771378	1
ANXA10	0.0174457	0.00952487	0.067104	1
AOC1	0.00205194	0.0100006	0.837443	1
ASGR1	0.0352066	0.00940635	0.000185089	0.0510847
ATP6V1F	0.0040041	0.00977695	0.682167	1
BST2	0.006073	0.00986077	0.53802	1
CARHSP1	0.00878238	0.00977808	0.369161	1
CCL27	-0.00581357	0.00995551	0.559291	1
CD302	0.0205999	0.00966426	0.0331185	1
CD33	-0.00546366	0.0099872	0.584371	1
CD63	0.0100826	0.00988922	0.308014	1
CDH15	-0.00345495	0.00908258	0.703678	1
CDH17	-0.00571789	0.00973602	0.557048	1
CEACAM3	-0.00226991	0.00978971	0.816656	1
CETN2	0.00166628	0.00979297	0.864902	1
CLSTN1	-0.00962485	0.00989387	0.33072	1
COL4A3BP	0.00366595	0.00982604	0.70911	1
CRADD	-0.0136434	0.00979379	0.163695	1
CRIP2	0.0046135	0.00981966	0.638513	1
CTF1	0.00740551	0.00986954	0.453105	1
DEFB4A	0.018355	0.00946924	0.0526632	1
DPEP1	-0.0137173	0.00975061	0.159577	1
DPEP2	-0.0047864	0.00987608	0.62796	1
DSG3	0.0016512	0.00975102	0.865543	1
DUSP3	-0.00443434	0.010259	0.665596	1
ECE1	-0.00365553	0.00982114	0.70976	1
EIF4B	0.00126103	0.00976325	0.897239	1
EPHA10	-0.00239644	0.0100555	0.811647	1
EREG	-0.0190726	0.00981544	0.0520877	1
FCAR	-0.000760964	0.00982986	0.938299	1
FGFR2	0.0190823	0.00970407	0.0493353	1
FHIT	-0.00690336	0.00990803	0.486013	1
FKBP5	0.00829256	0.00993267	0.403848	1
FKBP7	-0.00989671	0.00980146	0.312706	1
FUT8	0.000134923	0.00998809	0.989223	1
GBP2	-0.00412046	0.00990909	0.677565	1
GGT5	-0.0016194	0.00983452	0.869218	1
GPNMB	-0.00793279	0.00986283	0.421276	1
GSTP1	-0.0167319	0.00984383	0.0892762	1
HMOX2	-0.0038699	0.00982003	0.693546	1
HSP90B1	-0.00984695	0.010121	0.330665	1
IFI30	-0.0098477	0.0098364	0.316829	1
IFNL1	0.00615086	0.00977163	0.529091	1
IKZF2	-0.00823636	0.00999361	0.409908	1
IL15	0.0150829	0.00991856	0.128439	1
IL32	-0.010986	0.00969349	0.257158	1
IL3RA	-0.00910929	0.00946012	0.335662	1
ILKAP	-0.00711707	0.0098279	0.469013	1
IMPA1	-0.000442423	0.00984143	0.964146	1
ING1	0.000336299	0.00982911	0.972708	1
ISLR2	-0.00072785	0.00987176	0.941229	1
KIF1BP	0.00937986	0.00983867	0.340475	1
KIR2DL3	0.0127662	0.00978804	0.192236	1
KIRREL2	-0.00590921	0.00978682	0.546024	1
KLB	0.0222767	0.0101043	0.027546	1
LEPR	-0.0230096	0.00967106	0.0174065	1
LTBP3	-0.00339682	0.00980244	0.728968	1
MAD1L1	-0.000988794	0.00982421	0.919836	1
NAA10	0.00818589	0.00986812	0.406866	1
NDRG1	-0.0153012	0.00990089	0.122338	1
NEFL	0.00476665	0.0079634	0.549502	1
NPM1	-0.00420215	0.00984882	0.669652	1
NXPH1	-0.00655053	0.00977696	0.502908	1
PAEP	-0.00674163	0.00979883	0.491499	1
PFDN2	-0.004485	0.0099237	0.651337	1
PHOSPHO1	0.00786821	0.00949796	0.407499	1
PLA2G10	-0.000412989	0.00960748	0.965715	1
PMVK	0.00405014	0.00968408	0.675809	1
PPP3R1	-0.00652349	0.009809	0.506065	1
PRTFDC1	0.00834227	0.00997126	0.402861	1
PSG1	0.00436801	0.00966012	0.651177	1
PSME1	0.000383353	0.00981649	0.968851	1
PTPN1	0.00654211	0.00991775	0.509534	1
PTS	0.00889795	0.00980748	0.364336	1
RBKS	0.00129735	0.00983351	0.895047	1
RNF31	-0.00915915	0.00994426	0.357093	1
RPS6KB1	0.00711887	0.0098234	0.468698	1
SFRP1	0.0110306	0.00932343	0.236856	1
SMOC1	0.00735005	0.00960798	0.44433	1
SNCG	0.00815894	0.00943342	0.387159	1
SRP14	-0.00548962	0.0098951	0.579082	1
TBCB	-0.00676459	0.00983747	0.491732	1
TDGF1	0.0041671	0.0099523	0.675458	1
TNFRSF13C	-0.0120704	0.00993944	0.224684	1
TPPP3	0.00515484	0.00989483	0.602428	1
UBE2F	-0.0133637	0.00991239	0.177694	1
VSTM1	-0.00169826	0.00986796	0.863371	1
WWP2	0.00965679	0.00973024	0.321051	1

[truncated: 54 more sheets: ST10, ST11, ST12, ST13, ST14, ST15, ST16, ST17, ST18, ST19, ST20, ST21, ST22, ST23, ST24, ST25, ST26, ST27, ST28, ST29 …]
